# Supplementary material for: Characteristic analysis of adverse reactions of five anti-TNFɑ agents: a descriptive analysis from WHO-VigiAccess
Source: Front Pharmacol. 2023 Jul 24;14:1169327. doi: 10.3389/fphar.2023.1169327 (PMC10404848; doi:10.3389/fphar.2023.1169327)
Supplement: Supplementary file 1 [file Table1.XLSX]

## Sheet: SOCs of five drugs
WHO-Vigiaccess	http://vigiaccess.org/
Generic name	*Total number of records retrieved	Blood and lymphatic system disorders	Cardiac disorders	Congenital, familial and genetic disorders	Ear and labyrinth disorders	Endocrine disorders	Eye disorders	Gastrointestinal disorders	General disorders and administration site conditions	Hepatobiliary disorders	Immune system disorders	Infections and infestations	Injury, poisoning and procedural complications	Investigations	Metabolism and nutrition disorders	Musculoskeletal and connective tissue disorders	Neoplasms benign, malignant and unspecified -incl cysts and polyps	Nervous system disorders	Pregnancy, puerperium and perinatal conditions	Product issues	Psychiatric disorders	Renal and urinary disorders	Reproductive system and breast disorders	Respiratory, thoracic and mediastinal disorders	Skin and subcutaneous tissue disorders	Social circumstances	Surgical and medical procedures	Vascular disorders	Total number of ADRS in WHO
Adalimumab	591705	9436	14795	1155	5658	1860	16608	95600	286832	6616	13119	127859	92178	48421	15241	100743	22364	68527	3642	23676	26879	11579	7352	48280	84545	4490	22189	17960	1177604
Golimumab	38629	566	831	60	252	103	817	3603	13610	365	857	10796	9580	2065	541	5221	1658	2966	121	3407	1018	582	272	2160	3558	251	1886	964	68110
Certolizumab Pegol	57331	739	1157	143	393	116	1228	9219	24414	525	1616	15192	10713	3525	1025	8222	1773	5244	1259	1603	1866	958	545	3928	7621	530	3941	1381	108876
Etanercept	542647	7403	8920	901	5239	1182	14422	42055	279084	3602	14347	111993	75259	29304	7684	106799	16972	53879	2003	8406	19026	6615	4108	42051	69874	4234	20551	10631	966544
Infliximab	172961	3918	7695	476	1074	552	4192	35274	50394	3183	10015	42750	33155	16715	4116	21237	13143	17238	1506	697	4591	3900	1616	19083	23545	845	9052	11837	341799

## Sheet: PTs of Adalimumab
Total number of records retrieved: 591705	Blood and lymphatic system disorders (9436)		Adverse reaction reporting rate	Cardiac disorders (14795)		Adverse reaction reporting rate	Congenital, familial and genetic disorders (1155)	Ear and labyrinth disorders (5658)		Adverse reaction reporting rate	Endocrine disorders (1860)	Eye disorders (16608)		Adverse reaction reporting rate	Gastrointestinal disorders (95600)		Adverse reaction reporting rate	General disorders and administration site conditions (286832)		Adverse reaction reporting rate	Hepatobiliary disorders (6616)		Adverse reaction reporting rate	Immune system disorders (13119)		Adverse reaction reporting rate	Infections and infestations (127859)		Adverse reaction reporting rate	Injury, poisoning and procedural complications (92178)		Adverse reaction reporting rate	Investigations (48421)		Adverse reaction reporting rate	Metabolism and nutrition disorders (15241)		Adverse reaction reporting rate	Musculoskeletal and connective tissue disorders (100743)	Neoplasms benign, malignant and unspecified (incl cysts and polyps) (22364)	Nervous system disorders (68527)	regnancy, puerperium and perinatal conditions (3642)	Product issues (23676)	Psychiatric disorders (26879)	Renal and urinary disorders (11579)	Reproductive system and breast disorders (7352)	Respiratory, thoracic and mediastinal disorders (48280)	Skin and subcutaneous tissue disorders (84545)	Social circumstances (4490)
Adverse reaction reporting rate=(PTs of each drug)/(Total number of records retrieved)	Anaemia (2987)	2987	0.00504812	Myocardial infarction (2748)	2748	0.00464421	Atrial septal defect (53)	Vertigo (1391)	1391	0.00235083	Hypothyroidism (370)	Vision blurred (2478)	2478	0.0041879	Nausea (17838)	17838	0.0301468	Drug ineffective (61801)	61801	0.104446	Cholelithiasis (1208)	1208	0.00204156	Hypersensitivity (4351)	4351	0.00735333	Nasopharyngitis (18470)	18470	0.0312149	Incorrect dose administered (21233)	21233	0.0358844	Weight decreased (6851)	6851	0.0115784	Decreased appetite (3933)	3933	0.00664689	Arthralgia (29994)	Neoplasm malignant (1451)	Headache (21036)	Abortion spontaneous (1092)	Device issue (13712)	Anxiety (5098)	Nephrolithiasis (1894)	Vaginal haemorrhage (565)	Cough (10581)	Psoriasis (19735)	Loss of personal independence in daily activities (2256)
	Lymphadenopathy (1989)	1989	0.00336147	Palpitations (1753)	1753	0.00296262	Patent ductus arteriosus (30)	Ear pain (1081)	1081	0.00182692	Thyroid disorder (274)	Visual impairment (2419)	2419	0.00408819	Diarrhoea (16328)	16328	0.0275948	Injection site pain (55128)	55128	0.093168	Liver disorder (802)	802	0.00135541	Drug hypersensitivity (3391)	3391	0.0057309	Pneumonia (11058)	11058	0.0186884	Wrong technique in product usage process (14304)	14304	0.0241742	Weight increased (4929)	4929	0.00833016	Dehydration (3145)	3145	0.00531515	Pain in extremity (15141)	Basal cell carcinoma (1159)	Dizziness (10095)	Live birth (615)	Device malfunction (4009)	Insomnia (4361)	Renal failure (1579)	Ovarian cyst (493)	Dyspnoea (9215)	Rash (15264)	Impaired work ability (426)
	Increased tendency to bruise (804)	804	0.00135879	Atrial fibrillation (1466)	1466	0.00247759	Ventricular septal defect (29)	Tinnitus (862)	862	0.00145681	Thyroid mass (240)	Cataract (1954)	1954	0.00330232	Crohn's disease (15249)	15249	0.0257713	Fatigue (25611)	25611	0.0432834	Hepatic steatosis (609)	609	0.00102923	Immunodeficiency (1552)	1552	0.00262293	Infection (10134)	10134	0.0171268	Product dose omission issue (9013)	9013	0.0152323	Hepatic enzyme increased (2615)	2615	0.00441943	Diabetes mellitus (1503)	1503	0.00254012	Rheumatoid arthritis (12153)	Skin cancer (989)	Hypoaesthesia (6032)	Premature baby (382)	Product substitution issue (1548)	Depression (3985)	Dysuria (1027)	Heavy menstrual bleeding (456)	Oropharyngeal pain (6106)	Pruritus (11018)	Disability (387)
	Thrombocytopenia (421)	421	0.000711503	Cardiac disorder (1380)	1380	0.00233224	Trisomy 21 (27)	Deafness (618)	618	0.00104444	Goitre (175)	Dry eye (1061)	1061	0.00179312	Abdominal pain (11238)	11238	0.0189926	Pain (24364)	24364	0.0411759	Hepatic cirrhosis (552)	552	0.000932897	Immunosuppression (647)	647	0.00109345	Sinusitis (8918)	8918	0.0150717	Fall (7996)	7996	0.0135135	Blood pressure increased (2165)	2165	0.00365892	Hypophagia (1239)	1239	0.00209395	Back pain (9158)	Breast cancer (955)	Paraesthesia (5793)	Normal newborn (311)	Needle issue (990)	Stress (3129)	Pollakiuria (865)	Breast mass (390)	Rhinorrhoea (3208)	Alopecia (6368)	Bedridden (262)
	Neutropenia (370)			Coronary artery occlusion (1223)	1223	0.00206691	Congenital anomaly (26)	Hypoacusis (559)	559	0.000944728	Hyperthyroidism (157)	Uveitis (993)	993	0.0016782	Vomiting (9208)	9208	0.0155618	Malaise (18709)	18709	0.0316188	Gallbladder disorder (544)	544	0.000919377	Immune system disorder (595)	595	0.00100557	Influenza (7519)	7519	0.0127073	Inappropriate schedule of product administration (5656)	5656	0.00955882	Haemoglobin decreased (1487)	1487	0.00251308	Fluid retention (731)	731	0.00123541	Joint swelling (8682)	Lymphoma (933)	Migraine (2855)	Foetal death (303)	Drug delivery system malfunction (969)	Depressed mood (1329)	Renal impairment (765)	Menstruation irregular (306)	Nasal congestion (2564)	Erythema (5299)	Impaired quality of life (199)
	Leukopenia (362)			Cardiac failure congestive (1030)	1030	0.00174073	Heart disease congenital (26)	Ear discomfort (447)			Adrenal insufficiency (113)	Eye pain (940)	940	0.00158863	Abdominal pain upper (5688)	5688	0.0096129	Injection site erythema (16269)	16269	0.0274951	Hepatitis (280)			Seasonal allergy (587)	587	0.000992048	Urinary tract infection (7019)	7019	0.0118623	Off label use (4784)	4784	0.00808511	Blood glucose increased (1418)	1418	0.00239646	Gout (444)			Arthritis (6259)	Malignant melanoma (885)	Loss of consciousness (2737)	Pre-eclampsia (144)	Product quality issue (636)	Confusional state (1247)	Renal disorder (760)	Breast pain (240)	Respiratory tract congestion (1896)	Urticaria (4619)	Walking aid user (168)
	Pancytopenia (268)			Cardiac failure (986)	986	0.00166637	21-hydroxylase deficiency (25)	Middle ear effusion (195)			Adrenal disorder (77)	Eye swelling (867)	867	0.00146526	Colitis ulcerative (4457)	4457	0.00753247	Injection site haemorrhage (14094)	14094	0.0238193	Hepatic function abnormal (272)			Anaphylactic reaction (491)			Lower respiratory tract infection (6354)	6354	0.0107385	Contusion (4038)	4038	0.00682435	White blood cell count increased (1398)	1398	0.00236266	Type 2 diabetes mellitus (386)			Musculoskeletal stiffness (5076)	Lung neoplasm malignant (789)	Cerebrovascular accident (2233)	Pregnancy (114)	Liquid product physical issue (407)	Nervousness (1200)	Acute kidney injury (639)	Pelvic pain (226)	Productive cough (1661)	Rash pruritic (3290)	Impaired driving ability (108)
	Blood disorder (242)			Tachycardia (747)	747	0.00126245	Developmental hip dysplasia (25)	Deafness unilateral (190)			Autoimmune thyroiditis (70)	Ocular hyperaemia (783)	783	0.00132329	Intestinal obstruction (4106)	4106	0.00693927	Pyrexia (12169)	12169	0.020566	Jaundice (269)			Sarcoidosis (267)			Bronchitis (4983)	4983	0.00842143	Exposure during pregnancy (2010)	2010	0.00339696	Blood potassium decreased (1346)	1346	0.00227478	Malnutrition (366)			Osteoarthritis (4152)	Prostate cancer (583)	Tremor (2111)	Premature labour (107)	Device leakage (281)	Fear of injection (1140)	Chronic kidney disease (487)	Endometriosis (219)	Asthma (1540)	Hyperhidrosis (3001)	Menopause (103)
	Iron deficiency anaemia (236)			Cardiac arrest (527)	527	0.000890647	Type IV hyperlipidaemia (23)	Ear disorder (131)			Cushingoid (51)	Blindness (751)	751	0.00126921	Haematochezia (3215)	3215	0.00543345	Injection site bruising (10974)	10974	0.0185464	Hepatic failure (264)			Autoimmune disorder (214)			Herpes zoster (4471)	4471	0.00755613	Procedural pain (1894)	1894	0.00320092	Heart rate increased (1252)	1252	0.00211592	Food intolerance (325)			Muscle spasms (4111)	Squamous cell carcinoma (583)	Somnolence (1879)	Gestational diabetes (98)	Device breakage (266)	Sleep disorder (1035)	Urinary incontinence (397)	Prostatomegaly (207)	Sinus congestion (1420)	Dry skin (2532)	Wheelchair user (94)
	Splenomegaly (195)			Arrhythmia (493)	493	0.000833185	Cytogenetic abnormality (21)	Ear congestion (119)			Basedow's disease (43)	Eye disorder (677)	677	0.00114415	Abdominal distension (3095)	3095	0.00523065	Injection site pruritus (10067)	10067	0.0170135	Cholecystitis (234)			Anaphylactic shock (203)			Upper respiratory tract infection (3197)	3197	0.00540303	Post procedural complication (1521)	1521	0.00257054	Blood cholesterol increased (1168)	1168	0.00197396	Feeding disorder (321)			Myalgia (3932)	Breast cancer female (575)	Seizure (1760)	Ectopic pregnancy (95)	Device dislocation (255)	Panic attack (663)	Chromaturia (348)	Erectile dysfunction (201)	Chronic obstructive pulmonary disease (1400)	Rash macular (2407)	Stress at work (90)
	Leukocytosis (172)			Angina pectoris (393)	393	0.000664182	Corneal dystrophy (20)	Tympanic membrane perforation (97)			Hyperparathyroidism (42)	Lacrimation increased (568)	568	0.000959938	Constipation (2979)	2979	0.0050346	Injection site swelling (8770)	8770	0.0148216	Hepatomegaly (183)			Food allergy (193)			COVID-19 (3144)	3144	0.00531346	Product storage error (1454)	1454	0.00245731	C-reactive protein increased (1088)	1088	0.00183875	Vitamin D deficiency (276)			Psoriatic arthropathy (3879)	Colon cancer (463)	Burning sensation (1705)	Premature delivery (92)	Device failure (177)	Suicidal ideation (649)	Haematuria (322)	Vaginal discharge (197)	Dysphonia (1317)	Rash papular (2291)	Family stress (55)
	Lymphadenitis (138)			Pericardial effusion (374)	374	0.000632072	Hydrocele (20)	Otorrhoea (86)			Thyroid cyst (37)	Glaucoma (561)	561	0.000948108	Abdominal discomfort (2933)	2933	0.00495686	Therapeutic product effect decreased (8378)	8378	0.0141591	Autoimmune hepatitis (168)			Allergic oedema (146)			Sepsis (2854)	2854	0.00482335	Skin laceration (1315)	1315	0.00222239	Drug specific antibody present (1084)	1084	0.00183199	Hypokalaemia (239)			Mobility decreased (3722)	Melanocytic naevus (446)	Memory impairment (1640)	Foetal growth restriction (91)	Syringe issue (121)	Poor quality sleep (639)	Urinary retention (305)	Female genital tract fistula (191)	Pulmonary embolism (1255)	Skin exfoliation (2064)	Economic problem (44)
	Lymph node pain (121)			Coronary artery disease (318)	318	0.00053743	Arnold-Chiari malformation (19)	Ear pruritus (85)			Addison's disease (35)	Eye pruritus (552)	552	0.000932897	Frequent bowel movements (2741)	2741	0.00463238	Asthenia (7888)	7888	0.013331	Drug-induced liver injury (159)			Decreased immune responsiveness (132)			Cellulitis (2571)	2571	0.00434507	Road traffic accident (1290)	1290	0.00218014	White blood cell count decreased (1080)	1080	0.00182523	Increased appetite (235)			Joint stiffness (2956)	Skin papilloma (403)	Carpal tunnel syndrome (1383)	Breech presentation (72)	Device loosening (100)	Mental disorder (554)	Micturition urgency (243)	Menstrual disorder (190)	Epistaxis (1232)	Hidradenitis (2055)	Immobile (43)
	Coagulopathy (111)			Pericarditis (265)			Pulmonary malformation (18)	Ear swelling (74)			Cushing's syndrome (28)	Eye inflammation (508)	508	0.000858536	Rectal haemorrhage (1968)	1968	0.00332598	Therapeutic product effect incomplete (7578)	7578	0.0128071	Liver injury (151)			Rubber sensitivity (98)			Viral infection (2376)	2376	0.00401551	Wound (1266)	1266	0.00213958	Blood iron decreased (865)	865	0.00146188	Iron deficiency (213)			Musculoskeletal pain (2905)	Squamous cell carcinoma of skin (346)	Neuropathy peripheral (1325)	Prolonged labour (70)	Product packaging quantity issue (87)	Fear (553)	Renal pain (233)	Amenorrhoea (173)	Lung disorder (1200)	Rash erythematous (1867)	Insurance issue (37)
	Eosinophilia (109)			Cardiovascular disorder (261)			Colour blindness (17)	Meniere's disease (67)			Parathyroid disorder (26)	Eye irritation (440)			Colitis (1900)	1900	0.00321106	Peripheral swelling (6230)	6230	0.0105289	Biliary colic (126)			Serum sickness (79)			Staphylococcal infection (2299)	2299	0.00388538	Foetal exposure during pregnancy (1261)	1261	0.00213113	Blood test abnormal (842)	842	0.00142301	Fluid intake reduced (186)			Neck pain (2517)	Uterine leiomyoma (339)	Syncope (1304)	Morning sickness (66)	Device defective (64)	Emotional distress (549)	Renal cyst (230)	Intermenstrual bleeding (163)	Throat irritation (1093)	Blister (1755)	Contraindication to medical treatment (31)
	Haemorrhagic diathesis (104)			Acute myocardial infarction (250)			Ankyloglossia congenital (16)	Ear haemorrhage (53)			Adrenocortical insufficiency acute (23)	Blindness unilateral (437)			Gastrointestinal disorder (1813)	1813	0.00306403	Unevaluable event (6044)	6044	0.0102145	Hepatotoxicity (118)			Haemophagocytic lymphohistiocytosis (78)			Ear infection (2217)	2217	0.0037468	Limb injury (1093)	1093	0.0018472	Liver function test abnormal (791)	791	0.00133681	Overweight (180)			Muscular weakness (2441)	Neoplasm (331)	Lethargy (1151)	Umbilical cord around neck (56)	Device occlusion (62)	Irritability (513)	Bladder disorder (186)	Prostatitis (134)	Respiratory disorder (1044)	Acne (1710)	Physical disability (29)
	Lymphocytosis (93)			Cardiomegaly (223)			Hypertrophic cardiomyopathy (16)	Motion sickness (49)			Adrenal mass (22)	Diplopia (413)			Dyspepsia (1649)	1649	0.00278686	Injection site reaction (5917)	5917	0.00999992	Hepatic lesion (115)			Allergy to animal (47)			Localised infection (1946)	1946	0.0032888	Meniscus injury (1068)	1068	0.00180495	Drug level decreased (789)	789	0.00133343	Hypoglycaemia (172)			Arthropathy (2339)	Bladder cancer (294)	Balance disorder (1143)	Abortion (53)	Product packaging issue (57)	Mood swings (461)	Nephropathy (161)	Breast cyst (129)	Sinus disorder (967)	Skin discolouration (1668)	Refusal of treatment by patient (24)
	Immune thrombocytopenia (77)			Cardiomyopathy (209)			Hypospadias (16)	Deafness neurosensory (44)			Thyroiditis (21)	Macular degeneration (384)			Gastrointestinal inflammation (1527)	1527	0.00258068	Gait disturbance (5607)	5607	0.00947601	Biliary obstruction (110)			Multiple allergies (45)			Abscess (1807)	1807	0.00305389	Intentional product misuse (990)	990	0.00167313	Red blood cell sedimentation rate increased (786)	786	0.00132836	Obesity (171)			Systemic lupus erythematosus (2318)	Renal cancer (285)	Amnesia (1039)	Gestational hypertension (41)	Device physical property issue (50)	Mood altered (430)	Incontinence (155)	Dysmenorrhoea (119)	Sneezing (942)	Night sweats (1445)	Alcohol use (18)
	Bone marrow failure (63)			Myocardial ischaemia (162)			Talipes (16)	Hyperacusis (43)			Hypopituitarism (14)	Photophobia (377)			Gastrooesophageal reflux disease (1485)	1485	0.0025097	Feeling abnormal (5402)	5402	0.00912955	Hepatic cyst (103)			Secondary immunodeficiency (40)			Cystitis (1745)	1745	0.0029491	Joint injury (956)	956	0.00161567	Liver function test increased (765)	765	0.00129287	Weight fluctuation (171)			Intervertebral disc protrusion (1865)	Brain neoplasm (265)	Dysgeusia (919)	Delayed delivery (38)	Product supply issue (39)	Emotional disorder (384)	Bladder prolapse (150)	Cervical dysplasia (118)	Pleural effusion (869)	Skin lesion (1440)	Physical assault (18)
	White blood cell disorder (63)			Heart valve incompetence (158)			Congenital cystic kidney disease (14)	Sudden hearing loss (42)			Thyroiditis subacute (14)	Visual acuity reduced (361)			Flatulence (1435)	1435	0.00242519	Condition aggravated (5196)	5196	0.0087814	Bile duct stone (95)			Allergy to chemicals (35)			Fungal infection (1679)	1679	0.00283756	Maternal exposure during pregnancy (849)	849	0.00143484	Inflammatory marker increased (665)	665	0.00112387	Glucose tolerance impaired (156)			Ankylosing spondylitis (1681)	Non-Hodgkin's lymphoma (263)	Nerve compression (880)	Stillbirth (38)	Device material issue (34)	Disorientation (377)	Proteinuria (139)	Vulvovaginal pruritus (118)	Pulmonary oedema (850)	Skin disorder (1420)	Loss of employment (17)
	Lymphadenopathy mediastinal (60)			Cardio-respiratory arrest (137)			Factor V Leiden mutation (14)	Auditory disorder (41)			Inappropriate antidiuretic hormone secretion (10)	Retinal detachment (322)			Small intestinal obstruction (1357)	1357	0.00229337	Swelling (4820)	4820	0.00814595	Gallbladder hypofunction (88)			Allergy to metals (35)			Tuberculosis (1636)	1636	0.00276489	Accidental exposure to product (845)	845	0.00142808	Laboratory test abnormal (605)	605	0.00102247	Hyponatraemia (152)			Fistula (1523)	Hodgkin's disease (261)	Dysstasia (777)	Haemorrhage in pregnancy (37)	Patient-device incompatibility (34)	Frustration tolerance decreased (374)	Urine odour abnormal (133)	Uterine haemorrhage (113)	Wheezing (748)	Eczema (1227)	Sitting disability (15)
	Disseminated intravascular coagulation (55)			Bradycardia (136)			Pyloric stenosis (14)	Inner ear disorder (35)			Adrenal suppression (9)	Iritis (281)			Dysphagia (1255)	1255	0.00212099	Chest pain (4338)	4338	0.00733136	Hepatic cytolysis (78)			Mycotic allergy (33)			Oral herpes (1339)	1339	0.00226295	Product administration error (836)	836	0.00141287	Platelet count decreased (601)	601	0.00101571	Electrolyte imbalance (139)			Rotator cuff syndrome (1491)	Thyroid cancer (259)	Multiple sclerosis (703)	Foetal distress syndrome (36)	Product colour issue (32)	Anger (368)	Nocturia (122)	Menstruation delayed (110)	Pulmonary mass (735)	Skin ulcer (935)	Death of relative (14)
	Haemolysis (51)			Mitral valve incompetence (136)			Cerebral palsy (12)	Vertigo positional (34)			Hyperparathyroidism primary (9)	Eye haemorrhage (244)			Intestinal stenosis (1163)	1163	0.00196551	Influenza like illness (4289)	4289	0.00724854	Cholangitis sclerosing (75)			Immune reconstitution inflammatory syndrome (32)			Clostridium difficile infection (1284)	1284	0.00217	Product use in unapproved indication (784)	784	0.00132498	Blood creatinine increased (593)	593	0.00100219	Hyperglycaemia (134)			Joint range of motion decreased (1474)	Lipoma (227)	Sciatica (703)	Premature rupture of membranes (34)	Device fastener issue (31)	Agitation (333)	Renal mass (114)	Prostatic disorder (107)	Interstitial lung disease (711)	Pain of skin (836)	Tobacco user (14)
	Blood loss anaemia (50)			Cardiac flutter (135)			Cleft palate (11)	Deafness bilateral (32)			Endocrine disorder (8)	Vitreous floaters (235)			Dry mouth (1115)	1115	0.00188438	Death (4286)	4286	0.00724347	Ocular icterus (74)			Contrast media allergy (29)			Kidney infection (1284)	1284	0.00217	Incorrect route of product administration (777)	777	0.00131315	Blood pressure decreased (576)	576	0.000973458	Vitamin B12 deficiency (132)			Bone pain (1313)	Lung neoplasm (216)	Neuralgia (672)	Low birth weight baby (32)	Product lot number issue (31)	Hallucination (298)	Urinary tract obstruction (97)	Uterine polyp (107)	Sputum discoloured (618)	Skin burning sensation (728)	Walking disability (14)
	Antiphospholipid syndrome (47)			Cardiac valve disease (135)			Congenital central nervous system anomaly (11)	Deafness transitory (32)			Hypoparathyroidism (8)	Eye discharge (209)			Stomatitis (1067)	1067	0.00180326	Adverse drug reaction (4144)	4144	0.00700349	Hepatic pain (73)			Allergy to arthropod sting (28)			Pharyngitis (1283)	1283	0.00216831	Upper limb fracture (768)	768	0.00129794	Alanine aminotransferase increased (575)	575	0.000971768	Hypercholesterolaemia (117)			Foot deformity (1258)	Leukaemia (215)	Transient ischaemic attack (590)	Premature separation of placenta (31)	Product label issue (29)	Middle insomnia (245)	Renal colic (96)	Breast tenderness (87)	Pulmonary fibrosis (611)	Skin fissures (687)	Victim of crime (14)
	Haemolytic anaemia (46)			Supraventricular tachycardia (133)			Foetal malformation (11)	Cerumen impaction (29)			Precocious puberty (8)	Ocular discomfort (193)			Gastric disorder (1006)	1006	0.00170017	Oedema peripheral (3971)	3971	0.00671111	Gallbladder enlargement (58)			Allergy to plants (25)			Tooth infection (1272)	1272	0.00214972	Scar (752)	752	0.0012709	Blood urine present (572)	572	0.000966698	Diabetes mellitus inadequate control (108)			Lupus-like syndrome (1202)	B-cell lymphoma (210)	Speech disorder (522)	Jaundice neonatal (29)	Product leakage (29)	Restlessness (222)	Tubulointerstitial nephritis (87)	Uterine prolapse (85)	Respiratory failure (579)	Pustular psoriasis (663)	Contraindication to vaccination (13)
	Lymphopenia (46)			Arteriosclerosis coronary artery (128)			Polydactyly (11)	Excessive cerumen production (25)			Thyrotoxic crisis (8)	Eyelid oedema (162)			Pancreatitis (976)	976	0.00164947	Chills (3732)	3732	0.0063072	Cholecystitis acute (54)			Anaphylactoid reaction (25)			Diverticulitis (1189)	1189	0.00200945	Tendon rupture (749)	749	0.00126583	Oxygen saturation decreased (569)	569	0.000961628	Weight gain poor (94)			Fibromyalgia (1161)	Pancreatic carcinoma (191)	Sinus headache (518)	Placenta praevia (27)	Device delivery system issue (24)	Nightmare (196)	Nephritis (83)	Polymenorrhoea (81)	Dyspnoea exertional (468)	Dermatitis allergic (625)	Social problem (13)
	Myelosuppression (44)			Extrasystoles (119)			Congenital hand malformation (10)	External ear inflammation (25)			Diabetes insipidus (7)	Eyelid ptosis (142)			Toothache (952)	952	0.00160891	Injection site rash (3595)	3595	0.00607566	Hepatic fibrosis (53)			Milk allergy (25)			Respiratory tract infection (1145)	1145	0.00193509	Head injury (737)	737	0.00124555	Drug specific antibody (549)	549	0.000927827	Hyperlipidaemia (88)			Exostosis (1003)	Hepatic cancer (178)	Demyelination (515)	Placental disorder (25)	Product physical issue (22)	Eating disorder (190)	Nephrotic syndrome (82)	Benign prostatic hyperplasia (77)	Sleep apnoea syndrome (468)	Skin irritation (611)	Disease risk factor (11)
	Platelet disorder (44)			Coronary artery stenosis (88)			Gilbert's syndrome (10)	Vestibular disorder (25)			Hypogonadism (7)	Blindness transient (134)			Abdominal adhesions (881)	881	0.00148892	Inflammation (3354)	3354	0.00566837	Cholestasis (52)			Reaction to excipient (25)			Tonsillitis (1142)	1142	0.00193002	Arthropod bite (726)	726	0.00122696	Vitamin D decreased (539)	539	0.000910927	Abnormal loss of weight (84)			Osteoporosis (975)	Gastrointestinal carcinoma (157)	Hypersomnia (495)	Small for dates baby (24)	Device deployment issue (20)	Suicide attempt (183)	Hydronephrosis (81)	Postmenopausal haemorrhage (74)	Pulmonary thrombosis (467)	Photosensitivity reaction (557)	Corrective lens user (10)
	Thrombocytosis (40)			Atrial flutter (87)			Muscular dystrophy (10)	Middle ear inflammation (21)			Hypothalamo-pituitary disorder (7)	Visual field defect (134)			Gastrointestinal haemorrhage (836)	836	0.00141287	Injection site urticaria (3245)	3245	0.00548415	Hepatic mass (52)			Type IV hypersensitivity reaction (25)			Pharyngitis streptococcal (1107)	1107	0.00187086	Joint dislocation (710)	710	0.00119992	Tuberculin test positive (531)	531	0.000897407	Appetite disorder (74)			Musculoskeletal disorder (893)	Uterine cancer (156)	Disturbance in attention (474)	Twin pregnancy (24)	Product contamination physical (20)	Thinking abnormal (168)	Urine abnormality (81)	Genital rash (71)	Paranasal sinus hypersecretion (459)	Dermatitis (548)	Inadequate diet (10)
	Bone marrow disorder (39)			Intracardiac thrombus (84)			Osteogenesis imperfecta (10)	Inner ear inflammation (19)			Adrenomegaly (5)	Blepharospasm (113)			Anal fistula (764)	764	0.00129118	Injection site haematoma (2835)	2835	0.00479124	Portal vein thrombosis (43)			Amyloidosis (24)			Furuncle (991)	991	0.00167482	Procedural complication (709)	709	0.00119823	Body temperature increased (485)			Weight loss poor (68)			Joint effusion (775)	Ovarian cancer (153)	Aphasia (456)	Umbilical cord abnormality (24)	Product distribution issue (20)	Aggression (161)	Bladder pain (78)	Ovarian cyst ruptured (70)	Haemoptysis (450)	Scab (548)	Living in residential institution (9)
	Normochromic normocytic anaemia (39)			Ventricular extrasystoles (83)			Tourette's disorder (10)	Auricular swelling (16)			Hyperparathyroidism secondary (5)	Scleritis (112)			Diarrhoea haemorrhagic (764)	764	0.00129118	Injection site papule (2763)	2763	0.00466956	Cholangitis (38)			Allergy to vaccine (23)			Post procedural infection (909)	909	0.00153624	Underdose (693)	693	0.00117119	Blood glucose decreased (427)			Lactose intolerance (67)			Spinal stenosis (655)	Metastases to liver (152)	Nervous system disorder (426)	Unintended pregnancy (23)	Product formulation issue (19)	Abnormal behaviour (157)	Urinary tract disorder (73)	Testicular pain (65)	Aphonia (445)	Skin reaction (536)	Orthosis user (9)
	Polycythaemia (39)			Ventricular tachycardia (83)			Cystic fibrosis pancreatic (9)	Eustachian tube obstruction (15)			Steroid withdrawal syndrome (5)	Photopsia (110)			Defaecation urgency (746)	746	0.00126076	Injection site warmth (2682)	2682	0.00453266	Gallbladder rupture (36)			Device allergy (18)			Skin infection (854)	854	0.00144329	Foot fracture (643)	643	0.00108669	Grip strength decreased (425)			Cachexia (62)			Intervertebral disc degeneration (637)	Benign neoplasm (145)	Sensory disturbance (410)	Complication of delivery (19)	Product measured potency issue (19)	Psychiatric symptom (153)	IgA nephropathy (68)	Breast swelling (61)	Upper-airway cough syndrome (428)	Skin haemorrhage (502)	Infant (8)
	Pseudolymphoma (38)			Aortic valve incompetence (78)			Renal aplasia (9)	Tympanic membrane disorder (14)			Virilism (5)	Retinal tear (106)			Intestinal perforation (693)	693	0.00117119	Illness (2650)	2650	0.00447858	Non-alcoholic steatohepatitis (35)			Hypogammaglobulinaemia (15)			Gastrointestinal infection (828)	828	0.00139935	Poor quality product administered (636)	636	0.00107486	Aspartate aminotransferase increased (420)			Type 1 diabetes mellitus (60)			Limb discomfort (628)	Thyroid neoplasm (139)	Facial paralysis (352)	High risk pregnancy (19)	Drug delivery system issue (18)	Bipolar disorder (149)	Myoglobinuria (67)	Ovarian mass (60)	Pneumothorax (425)	Cold sweat (474)	Diet noncompliance (7)
	Spleen disorder (37)			Ventricular fibrillation (72)			Arteriovenous malformation (8)	External ear pain (11)			Acromegaly (4)	Abnormal sensation in eye (100)			Mouth ulceration (684)	684	0.00115598	Impaired healing (2642)	2642	0.00446506	Gallbladder polyp (33)			Mite allergy (15)			Postoperative wound infection (825)	825	0.00139428	Product dispensing error (627)	627	0.00105965	Heart rate decreased (414)			Hypertriglyceridaemia (59)			Musculoskeletal discomfort (584)	Diffuse large B-cell lymphoma (135)	Hyperaesthesia (334)	Postpartum haemorrhage (19)	Product complaint (18)	Mental status changes (142)	Cystitis noninfective (66)	Vaginal fistula (59)	Pleurisy (409)	Skin mass (468)	Exercise lack of (7)
	Microcytic anaemia (35)			Acute coronary syndrome (70)			Cardiac septal defect (8)	Eustachian tube dysfunction (7)			Adrenal haemorrhage (4)	Asthenopia (94)			Gastrointestinal pain (681)	681	0.00115091	Injection site irritation (2521)	2521	0.00426057	Hypertransaminasaemia (32)			Dust allergy (13)			Gastroenteritis viral (817)	817	0.00138076	Hip fracture (613)	613	0.00103599	Full blood count abnormal (398)			Diabetic ketoacidosis (58)			Bursitis (582)	Invasive ductal breast carcinoma (135)	Coma (323)	Complication of pregnancy (17)	Product contamination (17)	Panic reaction (140)	Cystitis interstitial (65)	Breast calcifications (57)	Increased upper airway secretion (391)	Skin plaque (466)	Homicide (7)
	Abdominal lymphadenopathy (34)			Aortic valve stenosis (68)			Congenital heart valve disorder (8)	Conductive deafness (5)			Anovulatory cycle (4)	Blepharitis (94)			Haemorrhoids (676)	676	0.00114246	Therapeutic response shortened (2121)	2121	0.00358456	Nonalcoholic fatty liver disease (31)			Type III immune complex mediated reaction (12)			Tooth abscess (807)	807	0.00136386	Contraindicated product administered (591)	591	0.000998809	Red blood cell count decreased (392)			Hypercalcaemia (58)			Spinal pain (578)	Plasma cell myeloma (135)	Head discomfort (323)	Large for dates baby (17)	Product outer packaging issue (17)	Listless (126)	Renal injury (63)	Vulvovaginal pain (57)	Throat tightness (358)	Dermatitis psoriasiform (415)	Mental disability (7)
	Aplastic anaemia (32)			Atrioventricular block complete (65)			Dermoid cyst (8)	Dysacusis (5)			Carcinoid syndrome (4)	Iridocyclitis (83)			Gastritis (668)	668	0.00112894	Injury associated with device (2071)	2071	0.00350005	Cirrhosis alcoholic (27)			Allergy to arthropod bite (10)			Bacterial infection (752)	752	0.0012709	Rib fracture (589)	589	0.000995428	Heart rate irregular (364)			Hypervolaemia (58)			Pain in jaw (575)	Acrochordon (125)	Dysarthria (322)	Uterine contractions during pregnancy (17)	Product availability issue (15)	Abnormal dreams (123)	End stage renal disease (62)	Uterine disorder (54)	Pharyngeal oedema (355)	Papule (391)	Housebound (6)
	Bone marrow oedema (32)			Myocarditis (64)			Ehlers-Danlos syndrome (8)	Ear canal stenosis (5)			Parathyroid gland enlargement (4)	Eye movement disorder (67)			Large intestine polyp (635)	635	0.00107317	Chest discomfort (2039)	2039	0.00344597	Bile duct stenosis (26)			Transplant rejection (10)			Rash pustular (708)	708	0.00119654	Spinal fracture (559)	559	0.000944728	Mycobacterium tuberculosis complex test positive (361)			Hyperkalaemia (57)			Back disorder (562)	Rectal cancer (125)	Restless legs syndrome (304)	Foetal hypokinesia (14)	Product container issue (15)	Delirium (123)	Azotaemia (61)	Breast discharge (48)	Laryngeal pain (322)	Dermatitis contact (380)	Poor personal hygiene (6)
	Febrile neutropenia (32)			Left ventricular failure (59)			Pulmonary artery stenosis congenital (8)	Middle ear disorder (5)			Pituitary cyst (4)	Swelling of eyelid (67)			Lip swelling (620)	620	0.00104782	Feeling hot (2026)	2026	0.003424	Biliary dilatation (26)			Immunodeficiency common variable (9)			Eye infection (688)	688	0.00116274	Tooth fracture (558)	558	0.000943037	SARS-CoV-2 test positive (330)			Hypovitaminosis (56)			Synovitis (548)	Gastric cancer (124)	Presyncope (298)	Anembryonic gestation (13)	Physical product label issue (14)	Drug dependence (116)	Hypertonic bladder (61)	Gynaecomastia (46)	Pneumonitis (292)	Skin warm (358)	Substance use (6)
	Macrocytosis (25)			Congestive cardiomyopathy (57)			Single umbilical artery (8)	Neurosensory hypoacusis (5)			Pituitary-dependent Cushing's syndrome (4)	Ulcerative keratitis (64)			Abdominal pain lower (614)	614	0.00103768	Injection site mass (2017)	2017	0.00340879	Biliary tract disorder (25)			Smoke sensitivity (9)			Rhinitis (688)	688	0.00116274	Ligament sprain (555)	555	0.000937967	Blood pressure abnormal (329)			Hypovolaemia (55)			Musculoskeletal chest pain (539)	Lung cancer metastatic (122)	Cerebral haemorrhage (289)	Face presentation (13)	Product temperature excursion issue (14)	Attention deficit hyperactivity disorder (113)	Calculus bladder (59)	Pruritus genital (46)	Dry throat (265)	Pyoderma gangrenosum (299)	Tanning (6)
	Neutrophilia (22)			Sinus tachycardia (53)			Syndactyly (8)	Ototoxicity (5)			Secondary adrenocortical insufficiency (4)	Eye oedema (61)			Tooth disorder (564)	564	0.000953178	Drug intolerance (1978)	1978	0.00334288	Hepatosplenomegaly (25)			Anti-neutrophil cytoplasmic antibody positive vasculitis (8)			Candida infection (630)	630	0.00106472	Product administered at inappropriate site (554)	554	0.000936277	Blood magnesium decreased (328)			Metabolic acidosis (47)			Tendonitis (534)	Renal neoplasm (121)	Movement disorder (287)	Arrested labour (12)	Product container seal issue (12)	Tearfulness (111)	Glomerulonephritis (52)	Testicular swelling (46)	Emphysema (245)	Rash maculo-papular (294)	Alcoholic (5)
	Pernicious anaemia (21)			Cardiac dysfunction (50)			Vascular malformation (8)	Ear canal erythema (4)			Thyroid pain (4)	Keratitis (59)			Large intestinal stenosis (513)	513	0.000866986	Injection site extravasation (1772)	1772	0.00299474	Portal hypertension (25)			Sensitisation (8)			Laryngitis (612)	612	0.0010343	Ankle fracture (510)	510	0.000861916	Blood triglycerides increased (320)			Underweight (47)			Spinal osteoarthritis (496)	Myelodysplastic syndrome (118)	Epilepsy (285)	Neonatal disorder (12)	Product taste abnormal (12)	Apathy (106)	Ureterolithiasis (52)	Uterine cyst (44)	Pulmonary congestion (235)	Dermal cyst (279)	Drug abuser (5)
	Hypercoagulation (20)			Angina unstable (45)			Birth mark (7)	Otolithiasis (4)			Thyroiditis acute (4)	Erythema of eyelid (55)			Irritable bowel syndrome (499)			Swelling face (1698)	1698	0.00286967	Acute hepatic failure (22)			Cross sensitivity reaction (7)			Wound infection (587)	587	0.000992048	Device difficult to use (496)	496	0.000838256	Blood sodium decreased (312)			Hyperphagia (46)			Synovial cyst (453)	Renal cell carcinoma (112)	Optic neuritis (272)	Obstructed labour (12)	Device ineffective (11)	Post-traumatic stress disorder (106)	Bladder spasm (48)	Polycystic ovaries (42)	Upper respiratory tract congestion (225)	Angioedema (273)	Educational problem (5)
	Agranulocytosis (19)			Cardiac failure chronic (43)			Congenital joint malformation (7)	Presbyacusis (4)			Adrenal cortex necrosis (3)	Papilloedema (55)			Dental caries (494)			Gait inability (1696)	1696	0.00286629	Primary biliary cholangitis (22)			Serum sickness-like reaction (7)			Anal abscess (562)	562	0.000949798	Medication error (492)	492	0.000831495	Precancerous cells present (307)			Failure to thrive (45)			Cartilage atrophy (428)	Benign breast neoplasm (111)	Ageusia (259)	Amniorrhoea (11)	Device power source issue (11)	Completed suicide (103)	Ureteric obstruction (43)	Vulvovaginal burning sensation (42)	Paranasal sinus discomfort (223)	Hyperkeratosis (266)	Hearing aid user (5)
	Cytopenia (19)			Atrioventricular block (42)			Cryptorchism (7)	Autoimmune inner ear disease (3)			Growth hormone deficiency (3)	Retinal disorder (55)			Hiatus hernia (492)			Injection site nodule (1523)	1523	0.00257392	Hepatic necrosis (21)			ABO incompatibility (6)			Conjunctivitis (545)	545	0.000921067	Ligament rupture (464)	464	0.000784175	Transaminases increased (298)			Hypomagnesaemia (40)			Finger deformity (394)	Cervix carcinoma (108)	Dementia (246)	Failed induction of labour (11)	Thrombosis in device (11)	Psychotic disorder (100)	Bladder discomfort (39)	Breast enlargement (41)	Lung infiltration (181)	Rash vesicular (265)	Inability to afford medication (5)
	Hilar lymphadenopathy (18)			Left ventricular dysfunction (42)			Cystic fibrosis (7)	Eustachian tube disorder (3)			Hyperadrenalism (3)	Retinal haemorrhage (55)			Abdominal hernia (475)			Discomfort (1515)	1515	0.0025604	Hepatitis acute (20)			Autoinflammatory disease (6)			Abscess intestinal (506)	506	0.000855156	Injury (463)	463	0.000782485	General physical condition abnormal (296)			Abnormal weight gain (38)			Trigger finger (379)	Acute myeloid leukaemia (105)	Radiculopathy (241)	Oligohydramnios (11)	Device expulsion (10)	Initial insomnia (93)	Renal atrophy (39)	Nipple pain (41)	Painful respiration (181)	Drug eruption (262)	Partner stress (5)
	Haemorrhagic disorder (17)			Tricuspid valve incompetence (42)			Foetal chromosome abnormality (7)	Haematotympanum (3)			Parathyroid hyperplasia (3)	Macular hole (50)			Gastric ulcer (473)			Hernia (1493)	1493	0.00252322	Hepatitis toxic (20)			Corneal graft rejection (6)			Osteomyelitis (506)	506	0.000855156	Product use issue (461)	461	0.000779104	Haematocrit decreased (285)			Dyslipidaemia (37)			Muscle tightness (362)	Lung adenocarcinoma (104)	Dyskinesia (234)	Placental insufficiency (11)	Product tampering (8)	Fear of disease (84)	Kidney enlargement (38)	Vulvovaginal discomfort (40)	Hypoxia (178)	Precancerous skin lesion (260)	Patient dissatisfaction with treatment (5)
	Hypochromic anaemia (17)			Aortic valve disease (41)			Gene mutation (7)	Paraesthesia ear (3)			Pituitary hypoplasia (3)	Eyelid disorder (44)			Anal incontinence (465)			Treatment failure (1351)	1351	0.00228323	Hepatic vascular thrombosis (19)			Iodine allergy (6)			Abdominal abscess (504)	504	0.000851776	Lower limb fracture (455)	455	0.000768964	Antinuclear antibody positive (282)			Haemochromatosis (37)			Hand deformity (361)	Neoplasm skin (103)	Generalised tonic-clonic seizure (228)	Somatic symptom disorder of pregnancy (11)	Device adhesion issue (7)	Libido decreased (83)	Urinary bladder haemorrhage (38)	Menopausal symptoms (39)	Nasal septum deviation (178)	Onychoclasis (254)	Tattoo (5)
	Lymphoid tissue hyperplasia (16)			Bundle branch block left (41)			Limb malformation (7)	Tympanic membrane hyperaemia (3)			Toxic nodular goitre (3)	Episcleritis (42)			Faeces discoloured (450)			Cyst (1282)	1282	0.00216662	Gallbladder obstruction (18)			Overlap syndrome (6)			Pulmonary tuberculosis (455)			Nerve injury (431)	431	0.000728404	Faecal calprotectin increased (260)			Hypoalbuminaemia (37)			Bone disorder (341)	Adenocarcinoma (101)	Hypokinesia (222)	Foetal malposition (10)	Embedded device (7)	Affective disorder (79)	Haemorrhage urinary tract (37)	Infertility (38)	Pulmonary hypertension (177)	Palmoplantar pustulosis (241)	Breast feeding (4)
	Normocytic anaemia (16)			Diastolic dysfunction (40)			Spine malformation (7)	Endolymphatic hydrops (2)			Adrenal atrophy (2)	Foreign body sensation in eyes (40)			Proctalgia (449)			Injection site induration (1235)	1235	0.00208719	Cholelithiasis (1208)			Type I hypersensitivity (6)			Subcutaneous abscess (448)			Incorrect dose administered (21233)			Intraocular pressure increased (247)			Vitamin B complex deficiency (37)			Groin pain (341)	Cutaneous T-cell lymphoma (99)	Mental impairment (219)	Polyhydramnios (10)	Product expiration date issue (7)	Tension (74)	Polyuria (37)	Vaginal haemorrhage (565)	Pharyngeal disorder (172)	Nail disorder (240)	Dental prosthesis user (4)
	Splenic lesion (16)			Stress cardiomyopathy (40)			Trisomy 18 (7)	Eustachian tube stenosis (2)			Autoimmune thyroid disorder (2)	Periorbital oedema (40)			Enteritis (439)			General physical health deterioration (1186)	1186	0.00200438	Liver disorder (802)			Allergy to surgical sutures (5)			Arthritis infective (431)			Wrong technique in product usage process (14304)			Cardiac murmur (202)			Hypocalcaemia (35)			Chondropathy (334)	Oesophageal carcinoma (95)	Hemiparesis (215)	Poor weight gain neonatal (10)	Product odour abnormal (7)	Paranoia (73)	Renal haemorrhage (37)	Ovarian cyst (493)	Nasal discomfort (171)	Exfoliative rash (221)	Excessive exercise (4)
	Red blood cell abnormality (15)			Cardiopulmonary failure (39)			Alpha-1 antitrypsin deficiency (6)	External ear disorder (2)			Delayed puberty (2)	Dacryostenosis acquired (39)			Swollen tongue (438)			Therapy non-responder (1156)	1156	0.00195368	Hepatic steatosis (609)			Contrast media reaction (5)			Gastroenteritis (415)			Product dose omission issue (9013)			Blood glucose abnormal (194)			Food craving (31)			Muscle twitching (334)	Metastatic neoplasm (89)	Paralysis (203)	Cephalo-pelvic disproportion (9)	Product physical consistency issue (7)	Dysphemia (72)	Vesical fistula (37)	Heavy menstrual bleeding (456)	Respiratory distress (171)	Skin atrophy (207)	Job dissatisfaction (4)
	Splenic infarction (15)			Heart valve stenosis (37)			Cataract congenital (6)	Mastoid effusion (2)			Hyperaldosteronism (2)	Eyelids pruritus (39)			Gastrointestinal obstruction (436)			Nodule (1155)	1155	0.00195199	Hepatic cirrhosis (552)			Kidney transplant rejection (5)			Septic shock (409)			Fall (7996)			C-reactive protein abnormal (188)			Metabolic disorder (28)			Rheumatoid nodule (334)	Chronic lymphocytic leukaemia (88)	Cognitive disorder (199)	Cervical incompetence (9)	Stent malfunction (7)	Helplessness (69)	Anuria (32)	Breast mass (390)	Oropharyngeal discomfort (165)	Ingrowing nail (197)	Life expectancy shortened (4)
	Anaemia macrocytic (13)			Cardiogenic shock (36)			Microcephaly (6)	Middle ear adhesions (2)			Hyperplasia adrenal (2)	Mydriasis (37)			Abnormal faeces (432)			Injection site vesicles (1081)	1081	0.00182692	Gallbladder disorder (544)			Perfume sensitivity (5)			Purulent discharge (408)			Inappropriate schedule of product administration (5656)			Blood calcium decreased (186)			Alcohol intolerance (25)			Spondylitis (321)	Bladder neoplasm (87)	Muscle contractions involuntary (194)	Cervix dystocia (9)	Device connection issue (6)	Affect lability (60)	Micturition disorder (30)	Menstruation irregular (306)	Pharyngeal swelling (160)	Pemphigus (193)	Limb prosthesis user (4)
	Anaemia of chronic disease (12)			Mitral valve prolapse (36)			Microtia (6)	Vertigo labyrinthine (2)			Hypoaldosteronism (2)	Periorbital swelling (37)			Oral pain (432)			Adverse event (969)	969	0.00163764	Hepatitis (280)			Reaction to preservatives (5)			Arthritis bacterial (399)			Off label use (4784)			Platelet count increased (178)			Dairy intolerance (25)			Joint lock (307)	Adenocarcinoma of colon (86)	Carotid artery occlusion (185)	Delivery (9)	Product design issue (6)	Feeling of despair (60)	Urine flow decreased (30)	Breast pain (240)	Nasal dryness (158)	Skin induration (176)	Physical abuse (4)
	Granulocytopenia (12)			Tachyarrhythmia (36)			Oesophageal atresia (6)	Acute vestibular syndrome (1)			Parathyroid cyst (2)	Strabismus (37)			Large intestinal obstruction (402)			Mass (914)	914	0.00154469	Hepatic function abnormal (272)			Immune-mediated adverse reaction (4)			Gingivitis (377)			Contusion (4038)			Full blood count decreased (174)			Diabetic complication (25)			Spinal disorder (305)	Breast cancer metastatic (82)	Intracranial aneurysm (181)	Ruptured ectopic pregnancy (9)	Device extrusion (5)	Major depression (59)	Nephropathy toxic (25)	Pelvic pain (226)	Bronchospasm (148)	Rosacea (175)	Victim of sexual abuse (4)
	Anaemia neonatal (11)			Cardiac failure acute (32)			Phimosis (6)	Auditory meatus external erosion (1)			Testicular failure (2)	Vitreous detachment (37)			Intestinal fistula (371)			Ill-defined disorder (897)	897	0.00151596	Jaundice (269)			Loefgren syndrome (4)			Gastric infection (375)			Exposure during pregnancy (2010)			Blood potassium increased (166)			Body fat disorder (24)			Sjogren's syndrome (304)	Malignant melanoma in situ (79)	Anosmia (168)	Hyperemesis gravidarum (8)	Device mechanical issue (5)	Intentional self-injury (58)	Bladder mass (24)	Endometriosis (219)	Nasal ulcer (138)	Cutaneous vasculitis (173)	Denture wearer (3)
	Autoimmune haemolytic anaemia (11)			Coronary artery thrombosis (32)			Trisomy 13 (6)	Deafness permanent (1)			Thyroid atrophy (2)	Neovascular age-related macular degeneration (36)			Mucous stools (371)			Therapeutic response unexpected (877)	877	0.00148216	Hepatic failure (264)			Selective IgA immunodeficiency (4)			Fungal skin infection (364)			Procedural pain (1894)			Renal function test abnormal (166)			Folate deficiency (24)			Juvenile idiopathic arthritis (297)	Metastases to lung (76)	Spinal cord compression (167)	Labour complication (8)	Manufacturing product shipping issue (5)	Mania (55)	Stress urinary incontinence (24)	Prostatomegaly (207)	Acute respiratory failure (135)	Dermatitis acneiform (171)	Food contamination (3)
	Haemolytic uraemic syndrome (11)			Cardiac tamponade (31)			Anal atresia (5)	Mastoid cyst (1)			Thyroid haemorrhage (2)	Metamorphopsia (35)			Gingival bleeding (352)			Injection site discolouration (854)	854	0.00144329	Cholecystitis (234)			Allergy to synthetic fabric (3)			Oral candidiasis (358)			Post procedural complication (1521)			Vitamin B12 decreased (163)			Acidosis (23)			Fistula discharge (292)	Metastases to lymph nodes (74)	Parkinson's disease (165)	Transverse presentation (8)	Product deposit (5)	Near death experience (54)	Urinary tract inflammation (24)	Erectile dysfunction (201)	Choking (134)	Erythema nodosum (171)	Joint prosthesis user (3)
	Lymphocytic infiltration (11)			Left ventricular hypertrophy (30)			Aplasia (5)	Noninfective myringitis (1)			Adrenal androgen deficiency (1)	Dark circles under eyes (34)			Glossodynia (347)			Feeling cold (799)	799	0.00135034	Hepatomegaly (183)			Cytokine storm (3)			Appendicitis (356)			Product storage error (1454)			Glycosylated haemoglobin increased (161)			Calcium deficiency (23)			Osteonecrosis (281)	Benign neoplasm of skin (73)	Central nervous system lesion (159)	HELLP syndrome (7)	Device material opacification (4)	Personality change (53)	Kidney fibrosis (23)	Vaginal discharge (197)	Tonsillar hypertrophy (133)	Onychomadesis (169)	Overwork (3)
	Thrombotic thrombocytopenic purpura (11)			Ischaemic cardiomyopathy (28)			Bicuspid aortic valve (5)	Ossicle disorder (1)			Adrenal cyst (1)	Optic neuropathy (34)			Ileal stenosis (346)			Injection site discomfort (798)	798	0.00134865	Autoimmune hepatitis (168)			Liver transplant rejection (3)			Folliculitis (350)			Skin laceration (1315)			Neutrophil count decreased (161)			Polydipsia (23)			Joint noise (280)	Bone cancer (73)	Formication (159)	Multiple pregnancy (7)	Device operational issue (4)	Euphoric mood (48)	Bladder dilatation (22)	Female genital tract fistula (191)	Bronchiectasis (130)	Pruritus allergic (168)	Postmenopause (3)
	Granulomatous lymphadenitis (10)			Myocardial injury (28)			Congenital foot malformation (5)	Otosclerosis (1)			Autoimmune hypothyroidism (1)	Retinal vein occlusion (34)			Inguinal hernia (339)			Oedema (744)	744	0.00125738	Drug-induced liver injury (159)			Skin graft rejection (3)			Herpes virus infection (346)			Road traffic accident (1290)			Blood creatine phosphokinase increased (157)			Hyperuricaemia (22)			Flank pain (277)	Meningioma (73)	Unresponsive to stimuli (159)	Uterine contractions abnormal (7)	Suspected product quality issue (4)	Hallucination, visual (48)	Renal vasculitis (21)	Menstrual disorder (190)	Nasal discharge discolouration (129)	Purpura (168)	Sick relative (3)
	Hyperleukocytosis (10)			Cardiac hypertrophy (27)			Congenital hypothyroidism (5)	Superior semicircular canal dehiscence (1)			Empty sella syndrome (1)	Eye allergy (33)			Umbilical hernia (338)			Therapeutic response decreased (574)	574	0.000970078	Liver injury (151)			Acute graft versus host disease in skin (2)			Streptococcal infection (332)			Wound (1266)			Electrocardiogram abnormal (156)			Gluten sensitivity (21)			Limb mass (258)	Throat cancer (71)	Cerebral infarction (158)	Abortion missed (6)	Device deposit issue (3)	Drug abuse (45)	Calculus urinary (20)	Amenorrhoea (173)	Acute respiratory distress syndrome (124)	Skin swelling (164)	Sight disability (3)
	Lymphatic disorder (10)			Cardiac fibrillation (26)			Congenital musculoskeletal anomaly (5)	Vestibular ataxia (1)			Endocrine pancreatic disorder (1)	Macular oedema (33)			Paraesthesia oral (334)			Adverse reaction (562)	562	0.000949798	Biliary colic (126)			Atopy (2)			Coronavirus infection (328)			Foetal exposure during pregnancy (1261)			Blood albumin decreased (151)			Lactic acidosis (20)			Intervertebral disc disorder (254)	Brain neoplasm malignant (69)	Guillain-Barre syndrome (145)	Foetal growth abnormality (6)	Device effect incomplete (3)	Alcoholism (42)	Renal tubular necrosis (20)	Intermenstrual bleeding (163)	Rheumatoid lung (120)	Guttate psoriasis (161)	Spousal abuse (3)
	Thrombocytopenic purpura (10)			Arteriospasm coronary (25)			Craniosynostosis (5)	Vestibular ischaemia (1)			Euthyroid sick syndrome (1)	Maculopathy (31)			Aphthous ulcer (321)			Injection site inflammation (516)	516	0.000872056	Hepatotoxicity (118)			Graft versus host disease (2)			Device related infection (319)			Limb injury (1093)			Blood bilirubin increased (151)			Ketoacidosis (18)			Osteopenia (241)	Bone neoplasm (68)	Taste disorder (136)	Meconium in amniotic fluid (6)	Device kink (3)	Hallucination, auditory (41)	Urinary hesitation (20)	Prostatitis (134)	Pharyngeal erythema (116)	Pigmentation disorder (156)	Unhealthy diet (3)
	Bicytopenia (9)			Bundle branch block right (25)			Dacryostenosis congenital (5)				Fertility increased (1)	Myopia (31)			Large intestine perforation (319)			Ulcer (512)	512	0.000865296	Hepatic lesion (115)			Secondary amyloidosis (2)			Suspected COVID-19 (316)			Meniscus injury (1068)			Megakaryocytes abnormal (150)			Enzyme abnormality (16)			Bone erosion (235)	T-cell lymphoma (68)	Sensory loss (135)	Retained placenta or membranes (6)	Device lead issue (3)	Sleep disorder due to a general medical condition (39)	Bladder perforation (19)	Breast cyst (129)	Atelectasis (110)	Nail discolouration (155)	Victim of homicide (3)
	Hypergammaglobulinaemia (9)			Cardiac aneurysm (25)			Dolichocolon (5)				Hyperadrenocorticism (1)	Retinal artery occlusion (31)			Retching (313)			Secretion discharge (505)	505	0.000853466	Biliary obstruction (110)			Acute graft versus host disease (1)			Disseminated tuberculosis (314)			Intentional product misuse (990)			Rheumatoid factor increased (149)			Hypervitaminosis (15)			Muscle atrophy (229)	Intraductal proliferative breast lesion (67)	Neurological symptom (132)	Subchorionic haemorrhage (6)	Lead dislodgement (3)	Depression suicidal (37)	Urethral pain (19)	Dysmenorrhoea (119)	Respiratory arrest (109)	Alopecia areata (144)	Bereavement (2)
	Mastocytosis (9)			Right ventricular failure (25)			Encephalocele (5)				Hypercalcaemia of malignancy (1)	Night blindness (30)			Haematemesis (290)			Polyp (476)			Hepatic cyst (103)			Acute graft versus host disease in intestine (1)			Rectal abscess (294)			Joint injury (956)			Chest X-ray abnormal (147)			Electrolyte depletion (14)			Scoliosis (218)	Endometrial cancer (66)	Dementia Alzheimer's type (130)	Abnormal labour (5)	Product after taste (3)	Decreased interest (36)	Urethral obstruction (18)	Cervical dysplasia (118)	Hyperventilation (104)	Decubitus ulcer (142)	Caffeine consumption (2)
	Splenic haemorrhage (9)			Mitral valve disease (24)			Fallot's tetralogy (5)				Hyperprolactinaemia (1)	Optic nerve disorder (30)			Small intestinal stenosis (270)			Crying (455)			Bile duct stone (95)			Allergy to venom (1)			Abscess limb (291)			Maternal exposure during pregnancy (849)			Antibody test positive (143)			Hypernatraemia (14)			Tendon disorder (209)	Papillary thyroid cancer (66)	Polyneuropathy (127)	Cervical dilatation (5)	Device colour issue (2)	Loss of libido (36)	Glomerulonephritis rapidly progressive (17)	Vulvovaginal pruritus (118)	Organising pneumonia (103)	Hair texture abnormal (135)	Cardiac assistance device user (2)
	Anaemia megaloblastic (8)			Supraventricular extrasystoles (23)			Gastrointestinal arteriovenous malformation (5)				Hypophysitis (1)	Eye ulcer (29)			Gastrointestinal fistula (268)			Sensitivity to weather change (453)			Gallbladder hypofunction (88)			Caffeine allergy (1)			Onychomycosis (267)			Accidental exposure to product (845)			Prostatic specific antigen increased (142)			Insulin resistance (14)			Neck mass (207)	Breast neoplasm (64)	Parosmia (125)	Eclampsia (5)	Device stimulation issue (2)	Schizophrenia (34)	Lupus nephritis (17)	Uterine haemorrhage (113)	Pharyngeal inflammation (101)	Skin tightness (135)	Dependence on oxygen therapy (2)
	Erythropenia (8)			Cardiac discomfort (21)			Hereditary motor and sensory neuropathy (5)				Myxoedema (1)	Retinal oedema (29)			Hypoaesthesia oral (260)			Drug interaction (426)			Hepatic cytolysis (78)			Cell-mediated immune deficiency (1)			Erysipelas (266)			Product administration error (836)			Quality of life decreased (140)			Mineral deficiency (14)			Rheumatic disorder (199)	Metastases to bone (64)	Ischaemic stroke (118)	Foetal vascular malperfusion (5)	Product blister packaging issue (2)	Bruxism (33)	Bladder dysfunction (16)	Menstruation delayed (110)	Aspiration (100)	Petechiae (134)	Device dependence (2)
	Methaemoglobinaemia (8)			Atrioventricular block second degree (19)			Laryngomalacia (5)				Pituitary hyperplasia (1)	Astigmatism (28)			Ileus (256)			Tenderness (406)			Cholangitis sclerosing (75)			Cockroach allergy (1)			Vulvovaginal mycotic infection (266)			Product use in unapproved indication (784)			White blood cell count abnormal (139)			Tetany (13)			Polyarthritis (196)	Small cell lung cancer (62)	Peroneal nerve palsy (118)	Induced labour (5)	Product contamination microbial (2)	Delusion (33)	Urethral stenosis (16)	Prostatic disorder (107)	Pulmonary vasculitis (99)	Miliaria (132)	Familial risk factor (2)
	Sickle cell anaemia with crisis (8)			Foetal heart rate deceleration abnormality (19)			Pectus excavatum (5)				Polyglandular autoimmune syndrome type II (1)	Conjunctival haemorrhage (28)			Inflammatory bowel disease (250)			Injection site injury (355)			Ocular icterus (74)			Cytokine release syndrome (1)			Pyelonephritis (259)			Incorrect route of product administration (777)			Antinuclear antibody increased (137)			Hypophosphataemia (12)			Joint instability (194)	Chronic myeloid leukaemia (61)	Vocal cord paralysis (115)	Unwanted pregnancy (5)	Product counterfeit (2)	Selective eating disorder (33)	Bladder irritation (14)	Uterine polyp (107)	Rales (97)	Skin hypertrophy (132)	Fasting (2)
	Thrombasthenia (8)			Hypertensive heart disease (19)			Plagiocephaly (5)				Secondary hypogonadism (1)	Corneal disorder (28)			Gingival pain (244)			Therapeutic product effect delayed (351)			Hepatic pain (73)			Engraftment syndrome (1)			Meningitis (255)			Upper limb fracture (768)			Blood urea increased (136)			Cell death (11)			Plantar fasciitis (185)	Colon neoplasm (59)	Brain injury (114)	Weight decrease neonatal (5)	Product delivery mechanism issue (2)	Bradyphrenia (32)	Faecaluria (14)	Breast tenderness (87)	Bronchitis chronic (93)	Systemic lupus erythematosus rash (131)	Feeding tube user (2)
	Abnormal clotting factor (7)			Mitral valve stenosis (18)			Porokeratosis (5)				Thyroid calcification (1)	Eyelid pain (28)			Food poisoning (243)			Treatment noncompliance (333)			Gallbladder enlargement (58)			Eosinophilic granulomatosis with polyangiitis (1)			Pneumonia legionella (254)			Scar (752)			Blood calcium increased (134)			Protein deficiency (11)			Joint warmth (177)	Ovarian neoplasm (58)	Incoherent (114)	Foetal cardiac disorder (4)	Product packaging difficult to open (2)	Dysphoria (32)	Oedematous kidney (14)	Uterine prolapse (85)	Nasal obstruction (93)	Butterfly rash (126)	Non-consummation (2)
	Acquired haemophilia (7)			Myocardial fibrosis (18)			Retinitis pigmentosa (5)				Thyroid C-cell hyperplasia (1)	Age-related macular degeneration (26)			Ascites (242)			Injection site hypersensitivity (330)			Cholecystitis acute (54)			Graft versus host disease in gastrointestinal tract (1)			Herpes simplex (249)			Tendon rupture (749)			Drug level increased (134)			Food aversion (10)			Tendon pain (174)	Benign neoplasm of thyroid gland (57)	Cerebral disorder (113)	Foetal disorder (4)	Suspected product tampering (2)	Sleep disorder due to general medical condition, insomnia type (31)	Prerenal failure (14)	Polymenorrhoea (81)	Pulmonary sarcoidosis (91)	Blood blister (124)	Occupational physical problem (2)
	Lymph node calcification (7)			Sinus node dysfunction (18)			Skin malformation (5)				Thyroiditis chronic (1)	Angle closure glaucoma (26)			Anal fissure (241)			Localised oedema (311)			Hepatic fibrosis (53)			Humoral immune defect (1)			Escherichia infection (247)			Head injury (737)			Gamma-glutamyltransferase increased (132)			Fructose intolerance (10)			Muscle fatigue (165)	Hepatic neoplasm (57)	Motor dysfunction (110)	Placenta accreta (4)	Undersensing (2)	Anticipatory anxiety (30)	Urinary tract pain (13)	Benign prostatic hyperplasia (77)	Choking sensation (83)	Erythema multiforme (106)	Occupational problem environmental (2)
	Nephrogenic anaemia (7)			Carditis (17)			Spina bifida (5)				Thyroiditis fibrous chronic (1)	Macular fibrosis (26)			Dyschezia (240)			Injection site oedema (303)			Cholestasis (52)			Immunisation reaction (1)			Oral infection (243)			Arthropod bite (726)			Hepatic enzyme abnormal (132)			Hypoproteinaemia (10)			Weight bearing difficulty (161)	Metastasis (56)	Hemiplegia (107)	Post abortion haemorrhage (4)	Absorbable device issue (1)	Autism spectrum disorder (30)	Calculus urethral (12)	Postmenopausal haemorrhage (74)	Pulmonary pain (83)	Skin odour abnormal (106)	Organ donor (2)
	Retroperitoneal lymphadenopathy (7)			Myocardial oedema (17)			Tracheo-oesophageal fistula (5)				Thyrotoxic periodic paralysis (1)	Altered visual depth perception (25)			Gastrointestinal oedema (239)			Drug resistance (302)			Hepatic mass (52)			Infusion related hypersensitivity reaction (1)			Latent tuberculosis (233)			Joint dislocation (710)			Blood alkaline phosphatase increased (129)			Central obesity (9)			Muscle disorder (156)	Glioblastoma (55)	Hypotonia (106)	Pregnancy on contraceptive (4)	Device chemical property issue (1)	Obsessive-compulsive disorder (30)	Glomerulonephritis membranous (12)	Genital rash (71)	Apnoea (82)	Cutaneous lupus erythematosus (103)	Patient uncooperative (2)
	Splenic cyst (7)			Ventricular dysfunction (16)			Transposition of the great vessels (5)					Diabetic retinopathy (25)			Intestinal polyp (239)			Adhesion (301)			Portal vein thrombosis (43)			Nutritional supplement allergy (1)			Urosepsis (225)			Procedural complication (709)			Seroconversion test positive (128)			Hypermetabolism (9)			Pathological fracture (144)	Bladder transitional cell carcinoma (54)	Psychomotor hyperactivity (103)	Pregnancy on oral contraceptive (4)	Device effect decreased (1)	Acute stress disorder (29)	Neurogenic bladder (12)	Ovarian cyst ruptured (70)	Pharyngeal ulceration (76)	Henoch-Schonlein purpura (101)	Pregnancy of partner (2)
	Splenic thrombosis (7)			Aortic valve calcification (15)			Von Willebrand's disease (5)					Eyelid margin crusting (25)			Intestinal haemorrhage (230)			Surgical failure (293)			Cholangitis (38)			Oral allergy syndrome (1)			Infectious mononucleosis (224)			Underdose (693)			Bone density decreased (125)			Lipoedema (9)			Axillary mass (130)	Testis cancer (54)	Dizziness postural (102)	Shoulder dystocia (4)	Device environmental compatibility issue (1)	Daydreaming (29)	Renal artery stenosis (12)	Testicular pain (65)	Pleuritic pain (76)	Seborrhoeic dermatitis (99)	Unemployment (2)
	Anaemia of pregnancy (6)			Atrial tachycardia (15)			Alport's syndrome (4)					Optic ischaemic neuropathy (25)			Bowel movement irregularity (225)			Multiple organ dysfunction syndrome (280)			Gallbladder rupture (36)			Perennial allergy (1)			Infection susceptibility increased (219)			Foot fracture (643)			Haemoglobin abnormal (123)			Magnesium deficiency (9)			Lumbar spinal stenosis (125)	Lymphoproliferative disorder (53)	Brain oedema (94)	Threatened labour (4)	Device lead damage (1)	Laziness (29)	Ureteric stenosis (12)	Breast swelling (61)	Obstructive airways disorder (74)	Stevens-Johnson syndrome (97)	Victim of abuse (2)
	Anaemia vitamin B12 deficiency (6)			Coronary artery embolism (15)			Atrioventricular septal defect (4)					Ophthalmoplegia (23)			Tooth loss (223)			Pre-existing condition improved (280)			Non-alcoholic steatohepatitis (35)			Primary amyloidosis (1)			Clostridium difficile colitis (218)			Poor quality product administered (636)			Thyroid function test abnormal (112)			Metabolic syndrome (9)			Myositis (115)	Tongue neoplasm malignant stage unspecified (53)	Cerebral thrombosis (93)	Umbilical cord prolapse (4)	Manufacturing issue (1)	Fear of death (28)	Bladder hypertrophy (11)	Ovarian mass (60)	Sinus pain (73)	Hair growth abnormal (95)	Victim of spousal abuse (2)
	Anisocytosis (6)			Pleuropericarditis (15)			Brain malformation (4)					Cystoid macular oedema (22)			Gastrointestinal sounds abnormal (219)			Obstruction (269)			Gallbladder polyp (33)			Reaction to azo-dyes (1)			Varicella (214)			Product dispensing error (627)			Body height decreased (111)			Steroid diabetes (9)			Rhabdomyolysis (115)	Anogenital warts (51)	Trigeminal neuralgia (92)	Uterine hypotonus (4)	Manufacturing materials issue (1)	Somnambulism (28)	Diabetic nephropathy (11)	Vaginal fistula (59)	Nasal oedema (72)	Nail psoriasis (92)	Amputee (1)
	Aplasia pure red cell (6)			Acquired cardiac septal defect (14)			Chondrodystrophy (4)					Retinal vascular occlusion (22)			Intestinal ulcer (216)			Facial pain (268)			Hypertransaminasaemia (32)			Renal transplant failure (1)			Peritonitis (213)			Hip fracture (613)			Blood uric acid increased (105)			Hypometabolism (8)			Sacroiliitis (107)	Colon adenoma (51)	Depressed level of consciousness (85)	Abortion incomplete (3)	Medical device entrapment (1)	Impatience (27)	Renal infarct (11)	Breast calcifications (57)	Catarrh (70)	Capillaritis (91)	Andropause (1)
	Heparin-induced thrombocytopenia (6)			Cardiac perforation (14)			Chromosomal deletion (4)					Extraocular muscle paresis (21)			Faeces soft (205)			Thirst (253)			Nonalcoholic fatty liver disease (31)			Rhesus incompatibility (1)			Wound infection staphylococcal (205)			Contraindicated product administered (591)			Lymphocyte count increased (104)			Iron metabolism disorder (8)			Osteitis (102)	Neuroma (51)	Tension headache (85)	False labour (3)	Packaging design issue (1)	Somatic symptom disorder (27)	Single functional kidney (11)	Vulvovaginal pain (57)	Hiccups (67)	Ingrown hair (91)	Bankruptcy (1)
	Mast cell activation syndrome (6)			Cardiovascular insufficiency (14)			Cleft lip (4)					Retinal scar (20)			Pancreatitis acute (204)			Feeling jittery (242)			Cirrhosis alcoholic (27)			Selective IgG subclass deficiency (1)			Pneumocystis jirovecii pneumonia (199)			Rib fracture (589)			Ejection fraction decreased (102)			Diet refusal (7)			Intervertebral disc compression (100)	Bowen's disease (50)	Coordination abnormal (82)	Foetal malnutrition (3)	Product adhesion issue (1)	Claustrophobia (26)	Urethral disorder (11)	Uterine disorder (54)	Respiration abnormal (67)	Actinic keratosis (88)	Blood product transfusion dependent (1)
	Monocytosis (6)			Postural orthostatic tachycardia syndrome (14)			Congenital acrochordon (4)					Eyelid rash (19)			Large intestinal ulcer (201)			Sluggishness (239)			Bile duct stenosis (26)			Solvent sensitivity (1)			Vaginal infection (189)			Spinal fracture (559)			Body temperature abnormal (99)			Histamine intolerance (7)			Muscle rigidity (100)	Metastases to central nervous system (50)	Hydrocephalus (79)	Foetal malpresentation (3)	Product caught fire (1)	Self-consciousness (26)	Bladder obstruction (10)	Breast discharge (48)	Rhinalgia (66)	Ecchymosis (88)	Breast prosthesis user (1)
	Paratracheal lymphadenopathy (6)			Pericardial haemorrhage (13)			Congenital cardiovascular anomaly (4)					Vitreous disorder (19)			Diverticulum (188)			Generalised oedema (232)			Biliary dilatation (26)			Systemic immune activation (1)			Oral fungal infection (184)			Tooth fracture (558)			Protein urine present (99)			Calcium metabolism disorder (6)			Tenosynovitis (99)	Pituitary tumour (50)	Monoplegia (79)	Hydrops foetalis (3)	Product contamination with body fluid (1)	Self-injurious ideation (25)	Focal segmental glomerulosclerosis (10)	Gynaecomastia (46)	Nasal polyps (65)	Vitiligo (85)	Caregiver (1)
	Coagulation disorder neonatal (5)			Silent myocardial infarction (13)			Congenital cystic lung (4)					Corneal scar (18)			Gastrointestinal scarring (185)			Impaired self-care (223)			Biliary tract disorder (25)						Histoplasmosis (182)			Ligament sprain (555)			Smear cervix abnormal (93)			Hyperammonaemia (6)			Periarthritis (98)	Colon cancer metastatic (49)	Subarachnoid haemorrhage (78)	Preterm premature rupture of membranes (3)	Product dosage form issue (1)	Anxiety disorder (24)	Obstructive nephropathy (10)	Pruritus genital (46)	Allergic cough (60)	Yellow skin (85)	Childhood (1)
	Coombs positive haemolytic anaemia (5)			Atrioventricular block first degree (12)			Congenital hydronephrosis (4)					Eyelid skin dryness (18)			Retroperitoneal fibrosis (183)			Complication associated with device (219)			Hepatosplenomegaly (25)						Hepatitis C (175)			Product administered at inappropriate site (554)			Neutrophil count increased (91)			Fluid imbalance (5)			Bone loss (97)	Hepatosplenic T-cell lymphoma (49)	Amyotrophic lateral sclerosis (71)	Prolonged pregnancy (3)	Product identification number issue (1)	Cardiovascular somatic symptom disorder (24)	Oliguria (10)	Testicular swelling (46)	Allergic respiratory symptom (60)	Lichen planus (84)	Clinical trial participant (1)
	Granulocytosis (5)			Bundle branch block (12)			Congenital spinal cord anomaly (4)					Retinopathy (18)			Volvulus (179)			Face oedema (219)			Portal hypertension (25)						Hordeolum (173)			Ankle fracture (510)			Body temperature decreased (90)			Hyperphosphataemia (5)			Spinal deformity (90)	Neuroendocrine carcinoma of the skin (48)	Dysgraphia (69)	Uterine hypertonus (3)	Product packaging counterfeit (1)	Communication disorder (24)	Renal vascular thrombosis (10)	Uterine cyst (44)	Rhinitis allergic (60)	Paradoxical psoriasis (84)	Convalescent (1)
	Hypereosinophilic syndrome (5)			Mitral valve calcification (12)			Congenital tricuspid valve atresia (4)					Chalazion (17)			Oral mucosal blistering (178)			Ulcer haemorrhage (194)			Acute hepatic failure (22)						Purulence (170)			Device difficult to use (496)			Catheterisation cardiac (89)			Hypoglycaemia neonatal (5)			Costochondritis (89)	Anal cancer (47)	Migraine with aura (69)	Vanishing twin syndrome (3)	Product primary packaging issue (1)	Alcohol abuse (23)	Urinary bladder polyp (10)	Polycystic ovaries (42)	Pulmonary granuloma (58)	Dandruff (75)	Death of companion (1)
	Monoclonal B-cell lymphocytosis (5)			Heart valve calcification (10)			Congenital uterine anomaly (4)					Eyelid exfoliation (17)			Rectal discharge (168)			Sensation of foreign body (187)			Primary biliary cholangitis (22)						Lyme disease (164)			Medication error (492)			Hormone level abnormal (88)			Insulin-requiring type 2 diabetes mellitus (5)			Joint destruction (89)	Pancreatic carcinoma metastatic (47)	Cerebrovascular disorder (66)	Vasa praevia (3)	Product reconstitution quality issue (1)	Social avoidant behaviour (23)	Cystitis haemorrhagic (9)	Vulvovaginal burning sensation (42)	Nasal inflammation (57)	Sensitive skin (74)	Death of pet (1)
	Thymus enlargement (5)			Left atrial dilatation (10)			Diverticulitis Meckel's (4)					Retinal degeneration (17)			Impaired gastric emptying (167)			Injection site paraesthesia (185)			Hepatic necrosis (21)						Pustule (162)			Ligament rupture (464)			Protein total decreased (87)			Ketosis (5)			Coccydynia (80)	Prostate cancer metastatic (47)	Fine motor skill dysfunction (64)	Abortion complete (2)	Product solubility abnormal (1)	Behaviour disorder (22)	Leukocyturia (9)	Breast enlargement (41)	Nasal disorder (56)	Dermatitis exfoliative generalised (69)	Disabled relative (1)
	Autoimmune neutropenia (4)			Pericarditis constrictive (10)			Dysmorphism (4)					Corneal oedema (16)			Gastric haemorrhage (166)			Disease progression (183)			Hepatitis acute (20)						Viral upper respiratory tract infection (160)			Injury (463)			Blood cholesterol abnormal (86)			Shock hypoglycaemic (5)			Bone cyst (79)	Brain neoplasm benign (46)	Intracranial pressure increased (64)	Abortion spontaneous complete (2)	Product sterility lacking (1)	Negative thoughts (22)	Nephrosclerosis (9)	Nipple pain (41)	Snoring (56)	Dermatitis atopic (64)	Divorced (1)
	Bandaemia (4)			Pulseless electrical activity (9)			Ear malformation (4)					Dry age-related macular degeneration (16)			Abdominal tenderness (165)			Feeling of body temperature change (183)			Hepatitis toxic (20)						Atypical pneumonia (156)			Product use issue (461)			Electroencephalogram abnormal (86)			Starvation (5)			Ligament disorder (76)	Bronchial carcinoma (46)	Ataxia (62)	Abortion spontaneous incomplete (2)	Prosthetic cardiac valve malfunction (1)	Panic disorder (22)	Ureteral disorder (9)	Vulvovaginal discomfort (40)	Vocal cord disorder (56)	Trichorrhexis (64)	Drug diversion (1)
	Erythropoiesis abnormal (4)			Sinus bradycardia (9)			Foetal cystic hygroma (4)					Eyelid cyst (16)			Oral discomfort (163)			Injection site indentation (171)			Hepatic vascular thrombosis (19)						Clostridial infection (156)			Lower limb fracture (455)			Breath sounds abnormal (85)			Eating disorder symptom (4)			Cervical spinal stenosis (72)	Squamous cell carcinoma of lung (46)	Myasthenia gravis (62)	Abortion threatened (2)	Suspected counterfeit product (1)	Perinatal depression (21)	Vesicoureteric reflux (9)	Menopausal symptoms (39)	Allergic sinusitis (55)	Madarosis (60)	Edentulous (1)
	Hyperchromic anaemia (4)			Ventricular hypertrophy (9)			Glucose-6-phosphate dehydrogenase deficiency (4)					Hypermetropia (16)			Gastrointestinal wall thickening (159)			Temperature intolerance (166)			Gallbladder obstruction (18)						Papilloma viral infection (149)			Nerve injury (431)			Lipase increased (85)			Hyperamylasaemia (4)			Enthesopathy (71)	Hepatocellular carcinoma (45)	Encephalopathy (61)	Afterbirth pain (2)		Mental fatigue (20)	Bladder cyst (8)	Infertility (38)	Pharyngeal mass (52)	Pemphigoid (60)	Elderly (1)
	Placental transfusion syndrome (4)			Cardiac ventricular thrombosis (8)			Hereditary haemorrhagic telangiectasia (4)					Amblyopia (15)			Oesophagitis (159)			Paradoxical drug reaction (165)			Hepatic calcification (2)						Pneumonia bacterial (148)			Incorrect dose administered (21233)			Colonoscopy (84)			Hyperchloraemia (4)			Limb deformity (71)	Non-small cell lung cancer (45)	Haemorrhagic stroke (61)	Amniotic cavity disorder (2)		Adjustment disorder with depressed mood (19)	Renal artery occlusion (8)	Vaginal haemorrhage (565)	Sinus polyp (52)	Rash morbilliform (60)
	Schistocytosis (4)			Chronic left ventricular failure (8)			Ichthyosis (4)					Exophthalmos (15)			Proctitis (159)			Adverse food reaction (156)			Hepatic vein occlusion (2)						Tinea pedis (146)			Wrong technique in product usage process (14304)			Bacterial test positive (83)			Hyperferritinaemia (4)			Knee deformity (70)	Sarcoma (45)	Myelitis transverse (60)	Biochemical pregnancy (2)		Dissociation (19)	Urethral haemorrhage (8)	Ovarian cyst (493)	Increased bronchial secretion (51)	Skin erosion (59)
	Splenic granuloma (4)			Long QT syndrome (8)			Intestinal malrotation (4)					Lens dislocation (15)			Intestinal mass (158)			Disease recurrence (154)			Hepatorenal failure (2)						Groin abscess (145)			Product dose omission issue (9013)			International normalised ratio increased (83)			Iron overload (4)			Sacral pain (70)	Breast cancer stage I (42)	Cerebrospinal fluid leakage (57)	Breech delivery (2)		Distractibility (19)	Glomerulonephritis proliferative (7)	Heavy menstrual bleeding (456)	Laryngeal oedema (50)	Erythrodermic psoriasis (56)
	Splenic vein thrombosis (4)			Pulmonary valve incompetence (8)			Keratosis follicular (4)					Optic atrophy (15)			Eructation (156)			General symptom (148)			Liver induration (2)						Cytomegalovirus infection (143)			Fall (7996)			Red blood cell sedimentation rate abnormal (78)			Lipid metabolism disorder (4)			Temporomandibular joint syndrome (70)	Haemangioma (42)	Diabetic neuropathy (56)	High foetal head (2)		Phobia (19)	Glomerulosclerosis (7)	Breast mass (390)	Bronchial disorder (49)	Hair disorder (56)
	Thrombotic microangiopathy (4)			Rheumatic heart disease (8)			Limb reduction defect (4)					Conjunctivitis allergic (14)			Oral disorder (155)			Drug ineffective for unapproved indication (141)			Liver sarcoidosis (2)						Otitis media (143)			Inappropriate schedule of product administration (5656)			Rheumatoid factor positive (78)			Oligodipsia (4)			Myopathy (67)	Pancreatic neoplasm (40)	Altered state of consciousness (52)	Maternal distress during labour (2)		Tachyphrenia (19)	Hypertensive nephropathy (7)	Menstruation irregular (306)	Tonsillar disorder (49)	Skin depigmentation (56)
	Acquired Von Willebrand's disease (3)			Sinus arrhythmia (8)			Melkersson-Rosenthal syndrome (4)					Iris adhesions (14)			Anorectal discomfort (154)			Granuloma (124)			Nodular regenerative hyperplasia (2)						Infected bite (140)			Off label use (4784)			Urine output decreased (78)			Poor feeding infant (4)			Vertebral osteophyte (64)	Malignant neoplasm progression (39)	Demyelinating polyneuropathy (49)	Meconium stain (2)		Anhedonia (18)	Kidney small (7)	Breast pain (240)	Sputum increased (47)	Blister rupture (55)
	Anaemia folate deficiency (3)			Ventricular hypokinesia (8)			Methylenetetrahydrofolate reductase gene mutation (4)					Hypoaesthesia eye (13)			Abdominal mass (152)			Axillary pain (118)			Subacute hepatic failure (2)						Staphylococcal sepsis (139)			Contusion (4038)			Colonoscopy abnormal (77)			Tumour lysis syndrome (4)			Dactylitis (63)	Benign lung neoplasm (38)	Cerebral ischaemia (47)	Peripartum haemorrhage (2)		Flat affect (17)	Mesangioproliferative glomerulonephritis (7)	Pelvic pain (226)	Oropharyngeal blistering (46)	Diabetic foot (55)
	Haematotoxicity (3)			Acute left ventricular failure (7)			Skull malformation (4)					Miosis (13)			Pancreatic disorder (152)			Calcinosis (118)			Ampulla of Vater stenosis (1)						Pneumonia aspiration (137)			Exposure during pregnancy (2010)			Blood testosterone decreased (76)			Vitamin B6 deficiency (4)			Spinal fusion acquired (63)	Breast cancer in situ (38)	Complex regional pain syndrome (47)	Postmature baby (2)		Adjustment disorder (16)	Pneumaturia (7)	Endometriosis (219)	Alveolitis (44)	Skin necrosis (54)
	Hypersplenism (3)			Aortic valve sclerosis (7)			Turner's syndrome (4)					Ocular hypertension (13)			Gingival swelling (145)			Hunger (115)			Biliary fistula (1)						Helicobacter infection (133)			Procedural pain (1894)			Cardiac stress test abnormal (76)			Food refusal (3)			Axial spondyloarthritis (61)	Cholangiocarcinoma (38)	Intracranial mass (45)	Postpartum disorder (2)		Conversion disorder (16)	Pyelocaliectasis (7)	Prostatomegaly (207)	Hypopnoea (44)	Dermatomyositis (53)
	Hypochromasia (3)			Arrhythmia supraventricular (7)			Type V hyperlipidaemia (4)					Vitreous haemorrhage (13)			Gastrointestinal motility disorder (143)			Stenosis (108)			Biloma (1)						Encephalitis (132)			Post procedural complication (1521)			Glomerular filtration rate decreased (76)			Hyperlipasaemia (3)			Jaw disorder (61)	Tonsil cancer (38)	Myelopathy (45)	Pregnancy with contraceptive device (2)		Delusional disorder, unspecified type (16)	Renal amyloidosis (7)	Erectile dysfunction (201)	Pulmonary haemorrhage (40)	Onycholysis (52)
	Hypofibrinogenaemia (3)			Cardiac ventricular disorder (7)			Wagner's disease (4)					Corneal degeneration (12)			Gastrointestinal ulcer (142)			Therapeutic product effect variable (108)			Cholangitis chronic (1)						Staphylococcal skin infection (132)			Product storage error (1454)			Monocyte count increased (76)			Impaired fasting glucose (3)			Scleroderma (60)	Metastatic malignant melanoma (37)	Dysaesthesia (44)	Prolonged rupture of membranes (2)		Personality disorder (16)	Stag horn calculus (7)	Vaginal discharge (197)	Nasal pruritus (39)	Toxic skin eruption (52)
	Microcytosis (3)			Conduction disorder (7)			Vitello-intestinal duct remnant (4)					Eyelid function disorder (12)			Large intestinal haemorrhage (139)			Injection site hypoaesthesia (104)			Gallbladder cholesterolosis (1)						Escherichia urinary tract infection (129)			Skin laceration (1315)			Troponin increased (74)			Lipomatosis (3)			Connective tissue disorder (59)	Monoclonal gammopathy (37)	Sciatic nerve neuropathy (43)	Retained products of conception (2)		Reading disorder (16)	Urethritis noninfective (7)	Female genital tract fistula (191)	Nasal crusting (37)	Skin wrinkling (51)
	Monocytopenia (3)			Cor pulmonale (7)			BRCA2 gene mutation (3)					Halo vision (12)			Melaena (139)			Decreased activity (103)			Gallbladder fibrosis (1)						Endocarditis (125)			Road traffic accident (1290)			Arthroscopy (73)			Magnesium metabolism disorder (3)			Spondylolisthesis (56)	Neuroendocrine tumour (37)	Idiopathic intracranial hypertension (42)	Small size placenta (2)		Sleep terror (15)	Bladder diverticulum (6)	Menstrual disorder (190)	Suffocation feeling (37)	Neurodermatitis (50)
	Normochromic anaemia (3)			Myocardial calcification (7)			Breast malformation (3)					Lacrimation decreased (12)			Intra-abdominal fluid collection (136)			Deformity (103)			Hepatic artery aneurysm (1)						Bacteraemia (123)			Wound (1266)			Red blood cell count increased (73)			Pancreatogenous diabetes (3)			Trismus (56)	Gastrointestinal neoplasm (36)	Petit mal epilepsy (42)	Subchorionic haematoma (2)		Catatonia (14)	Choluria (6)	Amenorrhoea (173)	Hypersensitivity pneumonitis (36)	Dermatitis exfoliative (49)
	Plasmacytosis (3)			Wandering pacemaker (7)			Chordee (3)					Ocular vascular disorder (12)			Malabsorption (131)			Injection site plaque (101)			Hepatic cyst ruptured (1)						Cholecystitis infective (123)			Foetal exposure during pregnancy (1261)			Weight abnormal (73)			Phagocytosis (3)			Arthritis enteropathic (54)	Abdominal neoplasm (35)	White matter lesion (42)	Umbilical cord short (2)		Enuresis (14)	Glomerulonephritis membranoproliferative (6)	Intermenstrual bleeding (163)	Lung consolidation (36)	Skin hyperpigmentation (49)
	Splenic necrosis (3)			Wolff-Parkinson-White syndrome (7)			Congenital aortic valve incompetence (3)					Retinal vasculitis (12)			Anorectal disorder (130)			Injection site scar (101)			Hepatic dysplasia (1)						Chronic sinusitis (122)			Limb injury (1093)			Computerised tomogram abnormal (72)			Alkalosis (2)			Muscle contracture (53)	Follicular lymphoma (34)	Morton's neuralgia (41)	Umbilical cord vascular disorder (2)		Alcohol problem (13)	Renal vein thrombosis (6)	Prostatitis (134)	Tachypnoea (36)	Onychalgia (48)
	Splenitis (3)			Aortic valve thickening (6)			Congenital choroid plexus cyst (3)					Retinal vein thrombosis (12)			Abdominal rigidity (126)			Injection site laceration (99)			Hepatic ischaemia (1)						Infected cyst (122)			Meniscus injury (1068)			Heart rate abnormal (71)			Biotin deficiency (2)			Bone deformity (51)	Haemangioma of liver (34)	Peripheral sensory neuropathy (38)	Uterine atony (2)		Body dysmorphic disorder (13)	Bladder sphincter atony (5)	Breast cyst (129)	Nasal mucosal discolouration (33)	Dyshidrotic eczema (47)
	Spontaneous haematoma (3)			Bradycardia neonatal (6)			Congenital diaphragmatic hernia (3)					Chorioretinopathy (11)			Tongue disorder (126)			Sudden death (97)			Hepatic steato-fibrosis (1)						Labyrinthitis (120)			Intentional product misuse (990)			Eosinophil count increased (70)			Breast milk substitute intolerance (2)			Wrist deformity (51)	Lung carcinoma cell type unspecified stage IV (34)	Neuromuscular blockade (37)	Abnormal labour affecting foetus (1)		Social anxiety disorder (13)	Glomerulonephritis minimal lesion (5)	Dysmenorrhoea (119)	Acute pulmonary oedema (32)	Panniculitis (47)
	Acquired thalassaemia (2)			Coronary vein stenosis (6)			Congenital naevus (3)					Chromatopsia (11)			Cheilitis (125)			Energy increased (96)			Hypercholia (1)						Colonic abscess (119)			Joint injury (956)			Protein total increased (69)			Calcium intoxication (2)			Mastication disorder (47)	Colorectal cancer (33)	Paraplegia (37)	Abortion of ectopic pregnancy (1)		Tic (13)	Microalbuminuria (5)	Cervical dysplasia (118)	Idiopathic pulmonary fibrosis (32)	Macule (46)
	Activated protein C resistance (2)			Sinus arrest (6)			Congenital renal disorder (3)					Eczema eyelids (11)			Haemorrhoidal haemorrhage (123)			Apparent death (90)			Hyperplastic cholecystopathy (1)						Postoperative abscess (115)			Maternal exposure during pregnancy (849)			Investigation abnormal (68)			Carbohydrate intolerance (2)			Spondyloarthropathy (47)	Laryngeal cancer (33)	Spinal cord disorder (37)	Abortion spontaneous complicated (1)		Bipolar I disorder (12)	Micturition frequency decreased (5)	Vulvovaginal pruritus (118)	Nocturnal dyspnoea (32)	Acne cystic (45)
	Evans syndrome (2)			Systolic dysfunction (6)			Congenital toxoplasmosis (3)					Eyelid irritation (11)			Hyperaesthesia teeth (121)			Disease complication (90)			Increased liver stiffness (1)						Hepatitis B (113)			Accidental exposure to product (845)			Mammogram abnormal (66)			Copper deficiency (2)			Posture abnormal (45)	Seborrhoeic keratosis (33)	Neuritis (36)	Cephalhaematoma (1)		Illusion (12)	Nephritic syndrome (5)	Uterine haemorrhage (113)	Asphyxia (30)	Acute febrile neutrophilic dermatosis (44)
	Extravascular haemolysis (2)			Ventricular arrhythmia (6)			Congenital tracheomalacia (3)					Ocular rosacea (11)			Coeliac disease (120)			Breakthrough pain (88)			Intrahepatic portal hepatic venous fistula (1)						Appendicitis perforated (110)			Product administration error (836)			Low density lipoprotein increased (65)			Fat intolerance (2)			Osteoporotic fracture (44)	Adenoma benign (32)	Tunnel vision (36)	Foetal damage (1)		Seasonal affective disorder (12)	Renal aneurysm (5)	Menstruation delayed (110)	Tonsillar inflammation (30)	Granuloma annulare (44)
	Hyperglobulinaemia (2)			Atrial enlargement (5)			Congenital umbilical hernia (3)					Retinal artery thrombosis (11)			Intestinal dilatation (120)			Drug tolerance (88)			Liver prolapse (1)						Abdominal infection (106)			Product use in unapproved indication (784)			Red cell distribution width increased (65)			Feeding intolerance (2)			Haemarthrosis (40)	Gastrointestinal stromal tumour (32)	Bell's palsy (35)	Foetal dystocia (1)		Substance-induced psychotic disorder (12)	Renal tubular disorder (5)	Prostatic disorder (107)	Orthopnoea (28)	Skin discomfort (44)
	Hypocoagulable state (2)			Atrial septal defect acquired (5)			Congenital ureteric anomaly (3)					Xerophthalmia (11)			Pouchitis (119)			Feeling drunk (88)			Malignant biliary obstruction (1)						Mastitis (106)			Incorrect route of product administration (777)			Magnetic resonance imaging abnormal (64)			Hyperhomocysteinaemia (2)			Osteonecrosis of jaw (40)	Clear cell renal cell carcinoma (31)	Drooling (35)	Foetal macrosomia (1)		Terminal insomnia (12)	Urethral dilatation (5)	Uterine polyp (107)	Sinonasal obstruction (28)	Skin striae (44)
	Leukocyte vacuolisation (2)			Atrial thrombosis (5)			Dandy-Walker syndrome (3)					Glare (10)			Tongue discolouration (116)			No adverse event (86)			Mixed liver injury (1)						Respiratory tract infection viral (105)			Upper limb fracture (768)			Antibody test abnormal (63)			Hypermagnesaemia (2)			Arthritis reactive (39)	Ocular neoplasm (31)	Facial paresis (35)	Foetal-maternal haemorrhage (1)		Agoraphobia (11)	Urge incontinence (5)	Breast tenderness (87)	Vocal cord thickening (27)	Solar lentigo (43)
	Platelet production decreased (2)			Bradyarrhythmia (5)			DiGeorge's syndrome (3)					Lacrimal disorder (10)			Colonic fistula (113)			Necrosis (84)			Periportal oedema (1)						Nail infection (103)			Scar (752)			Blood glucose fluctuation (63)			Hyperosmolar state (2)			Dupuytren's contracture (39)	Transitional cell carcinoma (31)	Clumsiness (34)	Hypothermia neonatal (1)		Generalised anxiety disorder (11)	Urinary bladder rupture (5)	Uterine prolapse (85)	Lung opacity (26)	Hypersensitivity vasculitis (41)
	Poikilocytosis (2)			Cardiac amyloidosis (5)			Exomphalos (3)					Ocular sarcoidosis (10)			Faecaloma (112)			Application site pain (83)			Portal fibrosis (1)						Paronychia (103)			Tendon rupture (749)			Haemoglobin increased (63)			Hyperproteinaemia (2)			Fracture nonunion (38)	Benign ovarian tumour (30)	Leukoencephalopathy (34)	Imminent abortion (1)		Homicidal ideation (11)	Urinary tract adhesions (5)	Polymenorrhoea (81)	Throat lesion (26)	Livedo reticularis (41)
	Polychromasia (2)			Cardiovascular symptom (5)			Haemangioma congenital (3)					Ocular toxicity (10)			Gastrointestinal stenosis (111)			Mucosal inflammation (83)			Portal tract inflammation (1)						Perirectal abscess (103)			Head injury (737)			Lymphocyte count decreased (63)			Hyponatraemic syndrome (2)			Polymyalgia rheumatica (38)	Dysplastic naevus (30)	Carotid artery stenosis (33)	Labour pain (1)		Libido increased (11)	Urinary tract discomfort (5)	Benign prostatic hyperplasia (77)	Laryngeal disorder (25)	Nail growth abnormal (40)
	Spherocytic anaemia (2)			Coronary artery aneurysm (5)			Hereditary disorder (3)					Retinal aneurysm (10)			Subileus (111)			Hangover (82)			Portal vein phlebitis (1)						Meningitis viral (102)			Arthropod bite (726)			Drug level below therapeutic (62)			Increased insulin requirement (2)			Osteochondrosis (37)	Leiomyoma (30)	Cubital tunnel syndrome (33)	Maternal condition affecting foetus (1)		Persistent depressive disorder (11)	Acquired cystic kidney disease (4)	Postmenopausal haemorrhage (74)	Lung cyst (24)	Stasis dermatitis (40)
	Splenic embolism (2)			Coronary artery insufficiency (5)			Janus kinase 2 mutation (3)					Retinal pallor (10)			Oesophageal stenosis (108)			Induration (77)			Reye's syndrome (1)						Pilonidal cyst (101)			Joint dislocation (710)			Blood thyroid stimulating hormone increased (59)			Lack of satiety (2)			Bone swelling (35)	Lip and/or oral cavity cancer (30)	Cerebral artery embolism (32)	Maternal death affecting foetus (1)		Staring (11)	Bladder fibrosis (4)	Genital rash (71)	Pharyngeal haemorrhage (24)	Seborrhoea (39)
	Spontaneous haemorrhage (2)			Haemorrhage coronary artery (5)			Kidney malformation (3)					Vitritis (10)			Faeces hard (107)			Screaming (76)			Vanishing bile duct syndrome (1)						Impetigo (100)			Procedural complication (709)			Fibrin D dimer increased (58)			Latent autoimmune diabetes in adults (2)			Muscle swelling (35)	Ovarian cancer metastatic (29)	Hepatic encephalopathy (32)	Meconium abnormal (1)		Abulia (10)	Haemoglobinuria (4)	Ovarian cyst ruptured (70)	Pharyngeal paraesthesia (24)	Dermatitis bullous (38)
	Thymus disorder (2)			Left ventricular dilatation (5)			Leukodystrophy (3)					Cataract subcapsular (9)			Loose tooth (106)			Nonspecific reaction (75)			Venoocclusive liver disease (1)						Abscess oral (95)			Underdose (693)			Ammonia increased (57)			Mineral metabolism disorder (2)			Joint contracture (33)	Pituitary tumour benign (29)	Monoparesis (30)	Missed labour (1)		Dependence (10)	Lower urinary tract symptoms (4)	Testicular pain (65)	Vocal cord polyp (23)	Ephelides (38)
	Anaemia of malignant disease (1)			Pericardial disease (5)			Macrocephaly (3)					Colour blindness acquired (9)			Mouth swelling (106)			Exercise tolerance decreased (74)									Coccidioidomycosis (94)			Foot fracture (643)			Urine analysis abnormal (55)			Nicotinic acid deficiency (2)			Bone lesion (32)	Rectal adenocarcinoma (29)	VIth nerve paralysis (30)	Omphalorrhexis (1)		Fear of eating (10)	Nephrocalcinosis (4)	Breast swelling (61)	Laryngospasm (22)	Piloerection (36)
	Atypical haemolytic uraemic syndrome (1)			Tachycardia paroxysmal (5)			Malformation biliary (3)					Conjunctival hyperaemia (9)			Gingival disorder (102)			Local reaction (74)									Tinea infection (93)			Poor quality product administered (636)			Blood electrolytes decreased (54)			Salt craving (2)			Intervertebral disc displacement (31)	Small intestine carcinoma (29)	Cerebral cyst (29)	Pelvic girdle pain (1)		Inappropriate affect (10)	Pelvi-ureteric obstruction (4)	Ovarian mass (60)	Lung perforation (22)	Lichenoid keratosis (35)
	Autoimmune anaemia (1)			Aortic valve prolapse (4)			Meningocele (3)					Corneal erosion (9)			Tongue ulceration (102)			Application site erythema (67)									Ophthalmic herpes zoster (92)			Product dispensing error (627)			Double stranded DNA antibody positive (54)			Vitamin B1 deficiency (2)			Kyphosis (31)	Uterine neoplasm (29)	Chronic inflammatory demyelinating polyradiculoneuropathy (29)	Peripartum cardiomyopathy (1)		Nosophobia (10)	Renal embolism (4)	Vaginal fistula (59)	Pleural fibrosis (22)	Nail pitting (35)
	Basophilia (1)			Coronary artery dissection (4)			Micrognathia (3)					Deposit eye (9)			Colitis microscopic (101)			Fat tissue increased (67)									Pneumonia fungal (92)			Hip fracture (613)			Myocardial necrosis marker increased (49)			Vitamin C deficiency (2)			Loose body in joint (31)	Benign lymph node neoplasm (28)	Haemorrhage intracranial (29)	Placenta praevia haemorrhage (1)		Self esteem decreased (10)	Renal haematoma (4)	Breast calcifications (57)	Pulmonary calcification (22)	Vasculitic rash (33)
	Bone marrow granuloma (1)			Dilatation atrial (4)			Neurofibromatosis (3)					Lid sulcus deepened (9)			Gingival recession (99)			Administration site pain (66)									Pseudomonas infection (92)			Contraindicated product administered (591)			Blood creatinine abnormal (48)			Vitamin E deficiency (2)			Articular calcification (30)	Breast cancer stage II (28)	Myoclonus (29)	Precipitate labour (1)		Alcohol withdrawal syndrome (9)	Renal hypertension (4)	Vulvovaginal pain (57)	Respiratory symptom (22)	Hair colour changes (31)
	Bone marrow infiltration (1)			Dilatation ventricular (4)			Otospondylomegaepiphyseal dysplasia (3)					Ophthalmic vein thrombosis (9)			Small intestinal perforation (99)			Therapeutic response changed (66)									Liver abscess (91)			Rib fracture (589)			Blood lactate dehydrogenase increased (48)			Vitamin K deficiency (2)			Polymyositis (30)	Kaposi's sarcoma (28)	Post herpetic neuralgia (29)	Term baby (1)		Discouragement (9)	Renal tubular acidosis (4)	Uterine disorder (54)	Nasal mucosal disorder (21)	Pityriasis rosea (31)
	Coagulation factor deficiency (1)			Myocardial rupture (4)			Pancreas divisum (3)					Retinal toxicity (9)			Infrequent bowel movements (97)			Fibrosis (65)									Necrotising fasciitis (91)			Spinal fracture (559)			Blood potassium abnormal (48)			Zinc deficiency (2)			Soft tissue disorder (30)	Spinal cord neoplasm (28)	Cervical radiculopathy (28)	Umbilical cord compression (1)		Disturbance in sexual arousal (9)	Strangury (4)	Breast discharge (48)	Pulmonary toxicity (21)	Parapsoriasis (29)
	Cold type haemolytic anaemia (1)			Nodal rhythm (4)			Polymicrogyria (3)					Amaurosis fugax (8)			Odynophagia (97)			Injection site macule (64)									Lung abscess (89)			Tooth fracture (558)			Blood pressure systolic increased (48)			Acquired porphyria (1)			Chondrocalcinosis pyrophosphate (28)	Acute leukaemia (27)	Hypertonia (28)	Umbilical cord thrombosis (1)		Disturbance in social behaviour (9)	Ureteric dilatation (4)	Gynaecomastia (46)	Stridor (21)	Scar pain (29)
	Coombs negative haemolytic anaemia (1)			Pericardial cyst (4)			Porphyria (3)					Dyschromatopsia (8)			Chapped lips (96)			Dysplasia (62)									Sialoadenitis (89)			Ligament sprain (555)			Anti-cyclic citrullinated peptide antibody positive (47)			Adult failure to thrive (1)			Intervertebral disc space narrowing (28)	Metastatic squamous cell carcinoma (27)	Sedation (28)	Umbilical granuloma (1)		Learning disorder (9)	Albuminuria (3)	Pruritus genital (46)	Hypoventilation (20)	Skin oedema (29)
	Deficiency anaemia (1)			Tricuspid valve disease (4)			Preauricular cyst (3)					Eye opacity (8)			Lip dry (91)			Withdrawal syndrome (62)									Epstein-Barr virus infection (88)			Product administered at inappropriate site (554)			Body temperature fluctuation (47)			Alkalosis hypochloraemic (1)			Limb asymmetry (28)	Parathyroid tumour benign (26)	Central nervous system vasculitis (27)	Uterine hyperstimulation (1)		Logorrhoea (9)	Atonic urinary bladder (3)	Testicular swelling (46)	Lower respiratory tract inflammation (20)	Skin texture abnormal (29)
	Dermatopathic lymphadenopathy (1)			Ventricular failure (4)			Pulmonary hypoplasia (3)					Eyelid thickening (8)			Oesophageal ulcer (88)			Hyperthermia (61)									Gastrointestinal bacterial infection (88)			Ankle fracture (510)			Bone density abnormal (47)			Catabolic state (1)			Osteomalacia (28)	Polycythaemia vera (26)	Paresis (27)	Uterine inversion (1)		Tobacco abuse (9)	Costovertebral angle tenderness (3)	Uterine cyst (44)	Pulmonary infarction (20)	Haemorrhage subcutaneous (28)
	Dysglobulinaemia (1)			Ventricular tachyarrhythmia (4)			Renal fusion anomaly (3)					Keratoconus (8)			Noninfective gingivitis (86)			Cyst rupture (60)									Salmonellosis (88)			Device difficult to use (496)			Drug level changed (47)			Copper metabolism disorder (1)			Ankle deformity (27)	Seminoma (26)	Partial seizures (27)			Antisocial behaviour (8)	Glomerulonephritis acute (3)	Polycystic ovaries (42)	Haemothorax (19)	Melanosis (27)
	Eosinopenia (1)			Bifascicular block (3)			Respiratory tract malformation (3)					Pterygium (8)			Fistula of small intestine (84)			Drug withdrawal syndrome (59)									Infected skin ulcer (87)			Medication error (492)			Amylase increased (46)			Diabetes complicating pregnancy (1)			Fracture malunion (27)	Small cell lung cancer metastatic (26)	Carotid arteriosclerosis (26)			Bulimia nervosa (8)	Glycosuria (3)	Vulvovaginal burning sensation (42)	Neonatal aspiration (19)	Cutaneous sarcoidosis (26)
	Eosinophilia myalgia syndrome (1)			Cardiac asthma (3)			Syringomyelia (3)					Pupils unequal (8)			Anal haemorrhage (81)			Application site pruritus (55)									Injection site infection (87)			Ligament rupture (464)			Pulse abnormal (46)			Diabetic metabolic decompensation (1)			Growth retardation (27)	Acute lymphocytic leukaemia (25)	Electric shock sensation (26)			Feeling guilty (8)	Hypercalciuria (3)	Breast enlargement (41)	Asthmatic crisis (18)	Hangnail (25)
	Erythroid maturation arrest (1)			Cardiac pseudoaneurysm (3)			Thyroglossal cyst (3)					Retinal infarction (8)			Colitis ischaemic (80)			Systemic inflammatory response syndrome (55)									Pulpitis dental (87)			Injury (463)			Antiphospholipid antibodies positive (45)			Fat redistribution (1)			Polychondritis (26)	Squamous cell carcinoma of the tongue (25)	Hyposmia (26)			Genito-pelvic pain/penetration disorder (8)	Hypotonic urinary bladder (3)	Nipple pain (41)	Dyspnoea at rest (18)	Lichen sclerosus (25)
	Erythrophagocytosis (1)			Cardiac sarcoidosis (3)			Tooth hypoplasia (3)					Scleral discolouration (8)			Enterovesical fistula (80)			Symptom recurrence (53)									COVID-19 pneumonia (86)			Product use issue (461)			C-reactive protein decreased (45)			Haemosiderosis (1)			Seronegative arthritis (26)	Gastric neoplasm (24)	Lumbar radiculopathy (26)			Grief reaction (8)	Kidney congestion (3)	Vulvovaginal discomfort (40)	Pulmonary cavitation (18)	Rebound psoriasis (25)
	Extramedullary haemopoiesis (1)			Cardiomyopathy acute (3)			Type IIa hyperlipidaemia (3)					Accommodation disorder (7)			Gastric ulcer haemorrhage (79)			Inflammatory pain (50)									Intervertebral discitis (83)			Lower limb fracture (455)			Streptococcus test positive (44)			Hyperalbuminaemia (1)			Compartment syndrome (25)	Malignant polyp (24)	Nystagmus (26)			Procedural anxiety (8)	Nephroangiosclerosis (3)	Menopausal symptoms (39)	Respiratory tract inflammation (18)	Excessive skin (24)
	Febrile bone marrow aplasia (1)			Coronary artery dilatation (3)			Accessory auricle (2)					Birdshot chorioretinopathy (7)			Enterocutaneous fistula (78)			Loss of therapeutic response (48)									Peritonsillar abscess (83)			Nerve injury (431)			Enzyme level increased (42)			Hypercatabolism (1)			Vertebral foraminal stenosis (25)	Parathyroid tumour (24)	Parkinsonism (26)			Psychological trauma (8)	Perinephric collection (3)	Infertility (38)	Eosinophilic pneumonia (16)	Plantar erythema (24)
	Granulocytes maturation arrest (1)			Defect conduction intraventricular (3)			Acquired gene mutation (2)					Borderline glaucoma (7)			Pancreatic cyst (77)			Injection site scab (47)									Genital herpes (82)			Product use complaint (57)			Foetal heart rate decreased (42)						Bursa disorder (24)	Vulval cancer (24)	Diabetic coma (25)			Sleep talking (8)	Reduced bladder capacity (3)	Vaginal haemorrhage (565)	Increased viscosity of bronchial secretion (16)	Skin indentation (24)
	Heinz bodies (1)			Foetal arrhythmia (3)			Anomalous pulmonary venous connection (2)					Corneal lesion (7)			Mouth haemorrhage (76)			Medical device pain (47)									Lymph node tuberculosis (80)			Compression fracture (56)			Faecal calprotectin abnormal (41)						Degenerative bone disease (23)	Bile duct cancer (23)	Dystonia (25)			Borderline personality disorder (7)	Renal cyst haemorrhage (3)	Ovarian cyst (493)	Neonatal respiratory distress syndrome (16)	Skin weeping (24)
	Hyperviscosity syndrome (1)			Heart alternation (3)			Aplasia cutis congenita (2)					Delayed dark adaptation (7)			Functional gastrointestinal disorder (75)			Organ failure (46)									Breast abscess (78)			Subdural haematoma (56)			Respiratory rate increased (41)						Elbow deformity (23)	Hepatic cancer metastatic (23)	Essential tremor (25)			Depressive symptom (7)	Renal cyst ruptured (3)	Heavy menstrual bleeding (456)	Restrictive pulmonary disease (16)	Alopecia totalis (23)
	Hypoglobulinaemia (1)			Hypertensive cardiomyopathy (3)			Autosomal chromosome anomaly (2)					Periorbital pain (7)			Gastric perforation (75)			Terminal state (46)									Mycobacterium avium complex infection (78)			Venous injury (56)			Total lung capacity decreased (41)						Meniscal degeneration (23)	Hypergammaglobulinaemia benign monoclonal (23)	Cluster headache (24)			Libido disorder (7)	Renal ischaemia (3)	Breast mass (390)	Bronchial secretion retention (15)	Hypertrichosis (23)
	Leukoerythroblastic anaemia (1)			Left atrial enlargement (3)			Benign familial pemphigus (2)					Presbyopia (7)			Gastrointestinal perforation (73)			Drug tolerance increased (45)									Pneumonia viral (78)			Bone fragmentation (55)			Pulmonary function test decreased (39)						Facet joint syndrome (22)	Keratoacanthoma (23)	Narcolepsy (24)			Mixed anxiety and depressive disorder (7)	Tubulointerstitial nephritis and uveitis syndrome (3)	Menstruation irregular (306)	Diaphragmatic paralysis (15)	Diffuse alopecia (22)
	Lupus anticoagulant hypoprothrombinaemia syndrome (1)			Left ventricular enlargement (3)			Bladder agenesis (2)					Pupillary disorder (7)			Lip pain (73)			Application site reaction (44)									Nosocomial infection (77)			Chest injury (54)			White blood cells urine positive (39)						SLE arthritis (22)	Meningioma benign (23)	Neurosarcoidosis (24)			Suicidal behaviour (7)	Urethral discharge (3)	Breast pain (240)	Hypercapnia (15)	Skin ulcer haemorrhage (22)
	Lymph node haemorrhage (1)			Myocardial haemorrhage (3)			Blau syndrome (2)					Retinal vascular disorder (7)			Barrett's oesophagus (72)			Discharge (44)									Escherichia sepsis (76)			Peripheral nerve injury (53)			Blood creatine increased (38)						Collagen disorder (21)	Adenocarcinoma pancreas (22)	Noninfective encephalitis (24)			Aversion (6)	Bladder neck obstruction (2)	Pelvic pain (226)	Increased viscosity of upper respiratory secretion (15)	Cutaneous symptom (21)
	Lymphatic insufficiency (1)			Myocardial necrosis (3)			Cancer gene carrier (2)					Retinal vascular thrombosis (7)			Intestinal ischaemia (72)			Effusion (44)									Meningitis aseptic (75)			Procedural intestinal perforation (53)			Faecal volume increased (38)						Fasciitis (21)	Benign salivary gland neoplasm (22)	Quadriplegia (24)			Emotional poverty (6)	Cystitis glandularis (2)	Endometriosis (219)	Lower respiratory tract congestion (15)	Drug reaction with eosinophilia and systemic symptoms (21)
	Lymphatic obstruction (1)			Pericarditis adhesive (3)			Cerebellar hypoplasia (2)					Subretinal fluid (7)			Duodenal ulcer (70)			Crepitations (43)									Oesophageal candidiasis (75)			Stoma site pain (53)			Serum ferritin decreased (38)						Fracture delayed union (21)	Cervix carcinoma stage 0 (22)	Carotid aneurysm rupture (23)			Hypervigilance (6)	Cystitis ulcerative (2)	Prostatomegaly (207)	Lung hyperinflation (15)	Excessive granulation tissue (21)
	Lymphocytopenia neonatal (1)			Pericarditis rheumatic (3)			Choanal atresia (2)					Amaurosis (6)			Oesophageal disorder (70)			Injection site coldness (43)									Prostate infection (75)			Inflammation of wound (51)			Staphylococcus test positive (38)						Hip deformity (21)	Endometrial adenocarcinoma (22)	Cauda equina syndrome (23)			Phonophobia (6)	Cystitis-like symptom (2)	Erectile dysfunction (201)	Pharyngeal hypoaesthesia (15)	Granuloma skin (21)
	Microangiopathic haemolytic anaemia (1)			Pulmonary valve stenosis (3)			Chronic granulomatous disease (2)					Anterior chamber disorder (6)			Appendix disorder (69)			Mucosal dryness (43)									Pelvic abscess (74)			Paternal exposure during pregnancy (51)			Pancreatic enzymes increased (37)						Joint adhesion (21)	Gastrointestinal tract adenoma (22)	Cervical cord compression (23)			Post-traumatic amnestic disorder (6)	Diabetic end stage renal disease (2)	Vaginal discharge (197)	Pulmonary alveolar haemorrhage (15)	Acute generalised exanthematous pustulosis (20)
	Necrotic lymphadenopathy (1)			Right atrial dilatation (3)			Cleft lip and palate (2)					Autoimmune eye disorder (6)			Rectal prolapse (68)			Non-cardiac chest pain (43)									Enteritis infectious (73)			Radius fracture (51)			Blood thyroid stimulating hormone decreased (36)						Haematoma muscle (20)	Large granular lymphocytosis (22)	Diplegia (23)			Substance abuse (6)	Hydroureter (2)	Female genital tract fistula (191)	Bronchial hyperreactivity (14)	Alopecia universalis (20)
	Nucleated red cells (1)			Right ventricular dysfunction (3)			Coarctation of the aorta (2)					Corneal deposits (6)			Intestinal fibrosis (67)			Vaccination site pain (43)									H1N1 influenza (73)			Fractured coccyx (49)			Magnetic resonance imaging head abnormal (36)						Inguinal mass (20)	Large intestine benign neoplasm (22)	Carotid artery disease (22)			Suicide threat (6)	Intercapillary glomerulosclerosis (2)	Menstrual disorder (190)	Nasal septum perforation (14)	Keloid scar (19)
	Platelet dysfunction (1)			Right ventricular hypertrophy (3)			Combined immunodeficiency (2)					Dermatochalasis (6)			Diverticular perforation (66)			Disease susceptibility (42)									Pertussis (72)			Procedural site reaction (48)			Mean cell haemoglobin decreased (36)						Fistula inflammation (19)	Lentigo maligna (21)	Posterior reversible encephalopathy syndrome (22)			Acute psychosis (5)	Ketonuria (2)	Amenorrhoea (173)	Oropharyngeal swelling (14)	Palmar erythema (19)
	Polyclonal B-cell lymphocytosis (1)			Ventricular enlargement (3)			Congenital intestinal malformation (2)					Eye colour change (6)			Epigastric discomfort (66)			Injection site hyperaesthesia (42)									Post procedural sepsis (72)			Vaccination complication (48)			Mean cell volume increased (36)						Osteolysis (19)	Myelofibrosis (21)	Thrombotic stroke (22)			Binge drinking (5)	Methaemoglobinuria (2)	Intermenstrual bleeding (163)	Paranasal cyst (14)	Skin discharge (19)
	Red blood cell agglutination (1)			Acute right ventricular failure (2)			Congenital jaw malformation (2)					Eye paraesthesia (6)			Lip blister (66)			Injection site hypertrophy (42)									Gastroenteritis norovirus (69)			Heat stroke (47)			Oxygen saturation abnormal (36)						Extremity contracture (18)	Gallbladder cancer (20)	Cerebral venous thrombosis (21)			Breath holding (5)	Mixed incontinence (2)	Prostatitis (134)	Respiratory depression (14)	Nail bed inflammation (18)
	Sideroblastic anaemia (1)			Arrhythmia neonatal (2)			Congenital melanosis (2)					Keratopathy (6)			Anal stenosis (64)			Therapeutic response delayed (42)									Infected fistula (69)			Burns third degree (46)			Haematocrit increased (35)						Ligament pain (18)	Metastases to peritoneum (20)	Hemianaesthesia (21)			Burnout syndrome (5)	Reflux nephropathy (2)	Breast cyst (129)	Rhonchi (14)	Nail ridging (18)
	Spleen congestion (1)			Arteritis coronary (2)			Congenital nystagmus (2)					Lens disorder (6)			Gastrointestinal tract irritation (64)			Injection site dryness (41)									Periodontitis (68)			Gastrointestinal injury (46)			Blood urine (34)						Osteosclerosis (18)	Neoplasm progression (20)	Paraparesis (21)			Depersonalisation/derealisation disorder (5)	Renal artery thrombosis (2)	Dysmenorrhoea (119)	Throat clearing (14)	Palmar-plantar erythrodysaesthesia syndrome (18)
	Splenic artery stenosis (1)			Cardiac arrest neonatal (2)			Congenital scoliosis (2)					Lenticular opacities (6)			Gastrointestinal necrosis (63)			Therapy partial responder (41)									Otitis externa (67)			Occupational exposure to product (46)			International normalised ratio decreased (34)						Tenosynovitis stenosans (18)	Salivary gland cancer (20)	Sleep deficit (21)			Disorganised speech (5)	Renal necrosis (2)	Cervical dysplasia (118)	Cyanosis neonatal (13)	Chronic cutaneous lupus erythematosus (17)
	Splenic calcification (1)			Cardiac septal hypertrophy (2)			Congenital skin dimples (2)					Ocular myasthenia (6)			Gastric polyps (62)			Mucosal discolouration (38)									Herpes ophthalmic (66)			Femoral neck fracture (45)			Blood iron increased (33)						Joint ankylosis (17)	Superficial spreading melanoma stage unspecified (20)	Acute disseminated encephalomyelitis (20)			Drug use disorder (5)	Renal tubular atrophy (2)	Vulvovaginal pruritus (118)	Diaphragmatic disorder (13)	Eczema nummular (17)
	Splenic haematoma (1)			Cardiac valve sclerosis (2)			Congenital spinal fusion (2)					Open angle glaucoma (6)			Intestinal mucosal hypertrophy (62)			Injection site anaesthesia (37)									Histoplasmosis disseminated (66)			Lip injury (45)			Carbon dioxide increased (33)						Joint hyperextension (17)	Adenocarcinoma gastric (19)	Areflexia (20)			Feelings of worthlessness (5)	Renal tubular injury (2)	Uterine haemorrhage (113)	Pharyngeal polyp (13)	Lymphomatoid papulosis (17)
	Splenic vein occlusion (1)			Coronary artery perforation (2)			Congenital syphilitic osteochondritis (2)					Orbital oedema (6)			Ileal ulcer (61)			Atrophy (36)									Skin bacterial infection (66)			Post procedural fistula (45)			Cortisol decreased (33)						Nuchal rigidity (17)	Breast cancer recurrent (19)	Vascular dementia (20)			Hallucinations, mixed (5)	Renal vessel disorder (2)	Menstruation delayed (110)	Pneumothorax spontaneous (13)	Nail hypertrophy (17)
	Thymic cyst (1)			Degenerative mitral valve disease (2)			Congenital torticollis (2)					Retinal artery embolism (6)			Rectal fissure (59)			Chronic fatigue syndrome (36)									Bacterial sepsis (65)			Injection related reaction (44)			Serum ferritin increased (33)						Soft tissue necrosis (17)	Fibroadenoma of breast (19)	Hypogeusia (19)			Illness anxiety disorder (5)	Scleroderma renal crisis (2)	Prostatic disorder (107)	Upper respiratory tract inflammation (13)	Toxic epidermal necrolysis (17)
				Dressler's syndrome (2)			Cystic lymphangioma (2)					Scleral disorder (6)			Glossitis (58)			Developmental delay (36)									Large intestine infection (65)			Limb crushing injury (43)			Drug screen positive (32)						Synovial disorder (17)	Glioblastoma multiforme (19)	Multiple sclerosis relapse (19)			Impaired reasoning (5)	Semenuria (2)	Uterine polyp (107)	Bronchial obstruction (12)	Dermatosis (16)
				Eosinophilic myocarditis (2)			Duane's syndrome (2)					Acquired corneal dystrophy (5)			Oedema mouth (58)			Therapeutic product ineffective (35)									Mycobacterial infection (64)			Traumatic haemorrhage (43)			High density lipoprotein decreased (32)						Vertebral column mass (17)	Anal squamous cell carcinoma (18)	Aura (18)			Learning disability (5)	Ureteric perforation (2)	Breast tenderness (87)	Infantile apnoea (12)	Hypotrichosis (16)
				Hyperdynamic left ventricle (2)			Epidermolysis bullosa (2)					Corneal opacity (5)			Obstruction gastric (57)			Application site oedema (34)									Acarodermatitis (62)			Burns second degree (42)			Bleeding time prolonged (31)						Femoroacetabular impingement (16)	Benign hepatic neoplasm (18)	Brain hypoxia (18)			Violence-related symptom (5)	Urethral caruncle (2)	Uterine prolapse (85)	Meconium aspiration syndrome (12)	Mechanical urticaria (16)
				Microvascular coronary artery disease (2)			External auditory canal atresia (2)					Corneal perforation (5)			Small intestine ulcer (57)			Hernia pain (34)									Gangrene (62)			Corneal abrasion (42)			Blood creatinine decreased (31)						Mixed connective tissue disease (16)	Benign hydatidiform mole (18)	Cerebral haematoma (18)			Belligerence (4)	Urethral cyst (2)	Polymenorrhoea (81)	Pulmonary arterial hypertension (12)	Milia (16)
				Myocardial hypoxia (2)			Factor V deficiency (2)					Diabetic eye disease (5)			Change of bowel habit (56)			Humidity intolerance (34)									Pyoderma (62)			Gastrointestinal anastomotic leak (42)			Blood parathyroid hormone increased (31)						Muscle mass (16)	Central nervous system lymphoma (18)	Head titubation (18)			Binge eating (4)	Urethral perforation (2)	Benign prostatic hyperplasia (77)	Pulmonary artery thrombosis (12)	Nail bed disorder (16)
				Pericardial fibrosis (2)			Familial tremor (2)					Eye symptom (5)			Gastritis erosive (56)			Injection site exfoliation (34)									Blister infected (60)			Post procedural fever (42)			Ejection fraction abnormal (31)						Neuropathic arthropathy (16)	Extranodal marginal zone B-cell lymphoma (MALT type) (18)	Hyporeflexia (18)			Bipolar II disorder (4)	Urethral ulcer (2)	Postmenopausal haemorrhage (74)	Respiratory acidosis (12)	Prurigo (16)
				Pericardial mass (2)			Fibrous dysplasia of bone (2)					Lagophthalmos (5)			Rectal stenosis (55)			Drug effect less than expected (32)									Injection site cellulitis (58)			Procedural nausea (42)			Gastric pH decreased (31)						Torticollis (16)	Fibroma (18)	Normal pressure hydrocephalus (18)			Derealisation (4)	Urinary fistula (2)	Genital rash (71)	Vocal cord dysfunction (12)	Skin laxity (16)
				Prinzmetal angina (2)			Haemophilia (2)					Optic nerve compression (5)			Salivary hypersecretion (55)			Drug tolerance decreased (32)									Beta haemolytic streptococcal infection (57)			Anastomotic stenosis (41)			Lipids increased (31)						Joint space narrowing (15)	Haematological malignancy (18)	Ophthalmic migraine (18)			Dissociative identity disorder (4)	Urogenital fistula (2)	Ovarian cyst ruptured (70)	Adenoidal hypertrophy (11)	Nail bed bleeding (15)
				Right ventricular diastolic collapse (2)			Hepato-lenticular degeneration (2)					Panophthalmitis (5)			Short-bowel syndrome (55)			Infusion site erythema (32)									Injection site pustule (57)			Skull fracture (41)			Blood chloride decreased (30)						Morphoea (15)	Malignant melanoma stage I (18)	Cerebellar infarction (17)			Executive dysfunction (4)	Urogenital haemorrhage (2)	Testicular pain (65)	Bronchial irritation (11)	Pityriasis rubra pilaris (15)
				Right ventricular dilatation (2)			Hereditary haemochromatosis (2)					Posterior capsule opacification (5)			Upper gastrointestinal haemorrhage (54)			Injection site discharge (31)									Lymph gland infection (56)			Splenic rupture (41)			Blood sodium increased (30)						SAPHO syndrome (15)	Metastatic lymphoma (18)	Cerebral atrophy (17)			Hypomania (4)	Bence Jones proteinuria (1)	Breast swelling (61)	Diffuse alveolar damage (11)	Skin hypopigmentation (15)
				Torsade de pointes (2)			Hereditary non-polyposis colorectal cancer syndrome (2)					Scleral hyperaemia (5)			Diverticulum intestinal (53)			Pelvic mass (31)									Pyelonephritis acute (56)			Stoma complication (41)			Mean cell volume decreased (30)						Neck deformity (14)	Squamous cell carcinoma of the oral cavity (18)	Cerebral venous sinus thrombosis (17)			Indifference (4)	Bladder dysplasia (1)	Ovarian mass (60)	Laryngeal mass (11)	Subacute cutaneous lupus erythematosus (14)
				Ventricle rupture (2)			Hernia congenital (2)					Scleral oedema (5)			Intestinal cyst (52)			Pseudopolyp (31)									Abscess neck (54)			Synovial rupture (41)			Pulse absent (30)						Resorption bone increased (14)	Adrenal neoplasm (17)	Dyslexia (17)			Negativism (4)	Bladder malposition acquired (1)	Vaginal fistula (59)	Nasal septum disorder (11)	Sweat gland disorder (14)
				Ventricular dyskinesia (2)			Holoprosencephaly (2)					Toxic optic neuropathy (5)			Mesenteric vein thrombosis (51)			Sudden cardiac death (30)									Epididymitis (54)			Traumatic haematoma (41)			X-ray abnormal (30)						Still's disease (14)	Cutaneous lymphoma (17)	Facial spasm (17)			Onychophagia (4)	Bladder outlet obstruction (1)	Breast calcifications (57)	Pharyngeal cyst (11)	Umbilical haemorrhage (14)
				Ventricular dyssynchrony (2)			Huntington's disease (2)					Trichiasis (5)			Pancreatic failure (51)			Hypothermia (29)									Gastrointestinal viral infection (54)			Splinter (40)			Alanine aminotransferase abnormal (29)						Bone atrophy (13)	Peripheral T-cell lymphoma unspecified (17)	Muscle spasticity (17)			Schizoaffective disorder (4)	Bladder stenosis (1)	Vulvovaginal pain (57)	Pleural disorder (11)	Vascular purpura (14)
				Acute cardiac event (1)			Infantile genetic agranulocytosis (2)					Autoimmune retinopathy (4)			Rectal ulcer (51)			Injection site ulcer (28)									Urinary tract infection bacterial (54)			Accidental underdose (39)			Blood phosphorus decreased (29)						Muscle discomfort (13)	Salivary gland neoplasm (17)	Encephalitis autoimmune (16)			Stubbornness (4)	Bladder tamponade (1)	Uterine disorder (54)	Sputum retention (11)	Alopecia scarring (13)
				Aortic valve disease mixed (1)			Klinefelter's syndrome (2)					Conjunctival disorder (4)			Stomach mass (50)			Medical device site pain (27)									Abscess rupture (53)			Exposure to toxic agent (39)			Computerised tomogram thorax abnormal (29)						Myofascial pain syndrome (13)	Small intestine adenocarcinoma (17)	Lacunar infarction (16)			Thought blocking (4)	Bladder trabeculation (1)	Breast discharge (48)	Tonsillolith (11)	Hand dermatitis (13)
				Atrial conduction time prolongation (1)			Meningomyelocele (2)					Corneal bleeding (4)			Gastrointestinal polyp (48)			Mucosal disorder (27)									Hepatic infection (53)			Bite (38)			Coronavirus test positive (29)						Spinal instability (13)	Acoustic neuroma (16)	Motor neurone disease (16)			Time perception altered (4)	Bladder ulcer (1)	Gynaecomastia (46)	Vocal cord inflammation (11)	Intertrigo (13)
				Atrial hypertrophy (1)			Methylenetetrahydrofolate reductase deficiency (2)					Corneal thickening (4)			Gastric dilatation (47)			Infusion site pain (26)									Myelitis (53)			Device use issue (38)			Hepatitis B virus test positive (29)						Tendon discomfort (13)	Benign bone neoplasm (16)	Pachymeningitis (16)			Anorgasmia (3)	Contracted bladder (1)	Pruritus genital (46)	Bronchial wall thickening (10)	Needle track marks (13)
				Atrial rupture (1)			Multiple congenital abnormalities (2)					Ectropion (4)			Enterocolitis (46)			Concomitant disease aggravated (25)									Bronchopulmonary aspergillosis (52)			Incision site haemorrhage (38)			Red blood cell sedimentation rate decreased (29)						Patellofemoral pain syndrome (12)	Benign renal neoplasm (16)	Phantom limb syndrome (16)			Autophobia (3)	Crystalluria (1)	Testicular swelling (46)	Chronic respiratory failure (10)	Pityriasis (13)
				Atrioventricular node dysfunction (1)			Myocardial bridging (2)					Extraocular muscle disorder (4)			Oral mucosal discolouration (46)			Injection site erosion (25)									Empyema (52)			Limb traumatic amputation (38)			Amniotic fluid volume decreased (28)						Soft tissue swelling (12)	Benign uterine neoplasm (16)	Serotonin syndrome (16)			Deja vu (3)	Cylindruria (1)	Uterine cyst (44)	Obliterative bronchiolitis (10)	Red man syndrome (13)
				Bradycardia foetal (1)			Myotonic dystrophy (2)					Inflammation of lacrimal passage (4)			Tooth impacted (46)			Vascular stent occlusion (25)									Incision site abscess (52)			Tooth injury (38)			Blood pressure measurement (28)						Bone demineralisation (11)	Bladder cancer recurrent (16)	Slow speech (16)			Dermatillomania (3)	Foetal renal impairment (1)	Polycystic ovaries (42)	Pulmonary necrosis (10)	Skin fragility (13)
				Brugada syndrome (1)			Naevus flammeus (2)					Lacrimation disorder (4)			Varices oesophageal (46)			Loss of control of legs (23)									Legionella infection (51)			Alcohol poisoning (36)			Blood urea decreased (28)						Hypermobility syndrome (11)	Breast cancer stage III (16)	Autonomic nervous system imbalance (15)			Disinhibition (3)	Glomerulonephritis chronic (1)	Vulvovaginal burning sensation (42)	Pulmonary oedema neonatal (10)	Palmoplantar keratoderma (12)
				Carcinoid heart disease (1)			Odontogenic cyst (2)					Meibomian gland dysfunction (4)			Duodenitis (45)			Perforated ulcer (23)									Peritoneal tuberculosis (51)			Jaw fracture (35)			Drug level abnormal (28)						Intervertebral disc annular tear (11)	Colon cancer stage I (16)	Freezing phenomenon (15)			Dissociative disorder (3)	Glomerulonephropathy (1)	Breast enlargement (41)	Reflux laryngitis (10)	Skin sensitisation (12)
				Cardiac failure high output (1)			Persistent left superior vena cava (2)					Oculogyric crisis (4)			Gastrointestinal hypomotility (45)			Brain death (20)									Spinal cord infection (51)			Mouth injury (35)			Inflammatory marker decreased (28)						Intervertebral disc calcification (11)	Ear neoplasm (16)	Hemianopia (15)			Factitious disorder (3)	Goodpasture's syndrome (1)	Nipple pain (41)	Respiratory tract irritation (10)	Interstitial granulomatous dermatitis (11)
				Cardiac perfusion defect (1)			Porphyria non-acute (2)					Orbital granuloma (4)			Tongue blistering (45)			Injection site thrombosis (20)									Meningitis bacterial (50)			Poisoning (35)			Platelet count abnormal (28)						Jaw cyst (11)	Liposarcoma (16)	Peripheral sensorimotor neuropathy (15)			Gastrointestinal somatic symptom disorder (3)	Henoch-Schonlein purpura nephritis (1)	Vulvovaginal discomfort (40)	Upper airway obstruction (10)	Nail dystrophy (11)
				Cardiac valve thickening (1)			Pulmonary valve stenosis congenital (2)					Pupillary reflex impaired (4)			Ileal perforation (44)			Foaming at mouth (19)									Bronchiolitis (49)			Gastrointestinal procedural complication (34)			Protein total abnormal (28)						Ligament laxity (11)	Malignant melanoma stage II (16)	Ruptured cerebral aneurysm (15)			Hostility (3)	Hyperkaliuria (1)	Menopausal symptoms (39)	Yawning (10)	Perivascular dermatitis (11)
				Cardiomyopathy alcoholic (1)			Renal hypoplasia (2)					Retinal exudates (4)			Lower gastrointestinal haemorrhage (44)			Application site haematoma (18)									Bursitis infective (49)			Optic nerve injury (34)			Autoantibody positive (27)						Medial tibial stress syndrome (11)	Malignant peritoneal neoplasm (16)	Small fibre neuropathy (15)			Impulsive behaviour (3)	Hypocitraturia (1)	Infertility (38)	Adenoidal disorder (9)	Rash follicular (11)
				Cardiomyopathy neonatal (1)			Right aortic arch (2)					Retinal pigment epitheliopathy (4)			Pancreatitis chronic (44)			Infusion site swelling (18)									Acne pustular (48)			Anastomotic ulcer (33)			Blood lactic acid increased (27)						Rheumatic fever (11)	Mantle cell lymphoma (16)	Tongue biting (15)			Morbid thoughts (3)		Vaginal haemorrhage (565)	Bradypnoea (9)	Skin lesion inflammation (11)
				Cardiotoxicity (1)			Sickle cell anaemia (2)					Retinopathy hypertensive (4)			Breath odour (43)			Inhibitory drug interaction (18)									Aspergillus infection (48)			Fractured sacrum (33)			Mean cell haemoglobin concentration decreased (27)						Tendon calcification (11)	Metastases to spine (16)	Embolic stroke (14)			Nicotine dependence (3)		Ovarian cyst (493)	Cystic lung disease (9)	Subcorneal pustular dermatosis (11)
				Cardiovascular deconditioning (1)			Sickle cell trait (2)					Swollen tear duct (4)			Intestinal prolapse (43)			Precancerous condition (18)									Cellulitis staphylococcal (48)			Nail injury (33)			Urine output increased (27)						Chest wall cyst (10)	Non-small cell lung cancer metastatic (16)	Focal dyscognitive seizures (14)			Pharmacophobia (3)		Heavy menstrual bleeding (456)	Larynx irritation (9)	Urticaria papular (11)
				Chordae tendinae rupture (1)			Trisomy 8 (2)					Vogt-Koyanagi-Harada disease (4)			Intussusception (43)			Catheter site pain (17)									Cutaneous leishmaniasis (48)			Post procedural contusion (33)			Clostridium test positive (26)						Chondromalacia (10)	Plasmacytoma (16)	Hyperreflexia (14)			Pica (3)		Breast mass (390)	Mediastinal mass (9)	Eczema asteatotic (10)
				Chronotropic incompetence (1)			Trisomy 9 (2)					Atrophy of globe (3)			Oral mucosal eruption (43)			Multi-organ disorder (17)									Listeriosis (48)			Procedural vomiting (33)			DNA antibody positive (26)						Chronic recurrent multifocal osteomyelitis (10)	Recurrent cancer (16)	Neuromyelitis optica spectrum disorder (14)			Psychotic behaviour (3)		Menstruation irregular (306)	Nasal valve collapse (9)	Hirsutism (10)
				Cor pulmonale acute (1)			Type IIb hyperlipidaemia (2)					Cholesterolosis bulbi (3)			Faeces pale (42)			Oedema mucosal (17)									Staphylococcal abscess (47)			Stoma site discharge (33)			Immunoglobulins increased (26)						Crystal arthropathy (10)	Lung carcinoma cell type unspecified stage III (15)	Axonal neuropathy (13)			Rapid eye movements sleep abnormal (3)		Breast pain (240)	Neonatal hypoxia (9)	Lentigo (10)
				Coronary ostial stenosis (1)			Urethral valves (2)					Choroiditis (3)			Intra-abdominal haemorrhage (41)			Performance status decreased (17)									Abdominal wall abscess (46)			Gun shot wound (32)			Blood creatine phosphokinase decreased (25)						Gouty arthritis (10)	Metastatic bronchial carcinoma (15)	Carotid artery thrombosis (13)			Schizoaffective disorder bipolar type (3)		Pelvic pain (226)	Oropharyngeal plaque (9)	Metastatic cutaneous Crohn's disease (10)
				Degenerative aortic valve disease (1)			Abnormal palmar/plantar creases (1)					Cogan's syndrome (3)			Oesophageal pain (41)			Serositis (17)									Brain abscess (46)			Maternal drugs affecting foetus (32)			Blood electrolytes abnormal (25)						Metatarsalgia (10)	Myeloproliferative neoplasm (15)	Cerebral artery occlusion (13)			Agitated depression (2)		Endometriosis (219)	Paranasal sinus hyposecretion (9)	Neutrophilic dermatosis (10)
				Foetal heart rate disorder (1)			Accessory breast (1)					Conjunctival ulcer (3)			Anal pruritus (40)			Injection site nerve damage (16)									Infectious pleural effusion (46)			Post procedural haematoma (32)			Carbon dioxide decreased (25)						Musculoskeletal deformity (10)	Oesophageal adenocarcinoma (15)	Cervicobrachial syndrome (13)			Alcoholic hangover (2)		Prostatomegaly (207)	Pharyngeal exudate (9)	Sebaceous gland disorder (10)
				Hepatojugular reflux (1)			Acrokeratosis verruciformis (1)					Corneal thinning (3)			Hyperchlorhydria (40)			Lithiasis (16)									Pneumonia streptococcal (46)			Sternal fracture (32)			Faecal volume decreased (24)						Short stature (10)	Oral neoplasm (15)	Myasthenic syndrome (13)			Algophobia (2)		Erectile dysfunction (201)	Pleural thickening (9)	Solar dermatitis (10)
				Intracardiac mass (1)			Adactyly (1)					Dacryoadenitis acquired (3)			Peptic ulcer (40)			Medical device site joint pain (16)									Respiratory tract infection bacterial (46)			Arterial injury (31)			Tumour marker increased (24)						Vertebral lesion (10)	Vaginal cancer (15)	Relapsing-remitting multiple sclerosis (13)			Anorexia nervosa (2)		Vaginal discharge (197)	Tracheal stenosis (9)	Acne conglobata (9)
				Intrapericardial thrombosis (1)			Adenomatous polyposis coli (1)					Endocrine ophthalmopathy (3)			Rectal tenesmus (39)			Xerosis (16)									Orchitis (45)			Colon injury (31)			Blood calcium abnormal (23)						Bone development abnormal (9)	Basosquamous carcinoma (14)	Spinal cord oedema (13)			Antisocial personality disorder (2)		Female genital tract fistula (191)	Acute interstitial pneumonitis (8)	Cutis laxa (9)
				Left atrial hypertrophy (1)			Adrenoleukodystrophy (1)					Enophthalmos (3)			Tongue movement disturbance (39)			Administration site reaction (15)									Pneumonia staphylococcal (44)			Intentional overdose (31)			Body temperature (23)						Chondritis (9)	Cholesteatoma (14)	Tarsal tunnel syndrome (13)			Asocial behaviour (2)		Menstrual disorder (190)	Immature respiratory system (8)	Dermatitis diaper (9)
				Lupus myocarditis (1)			Amniotic band syndrome (1)					Epiretinal membrane (3)			Anal ulcer (38)			Application site rash (15)									Tuberculous pleurisy (44)			Intervertebral disc injury (31)			Red blood cell count abnormal (23)						Joint laxity (9)	Colon cancer stage IV (14)	Vascular headache (13)			Breathing-related sleep disorder (2)		Amenorrhoea (173)	Laryngeal discomfort (8)	Erythema annulare (9)
				Mitral valve sclerosis (1)			Anencephaly (1)					Eye degenerative disorder (3)			Oral mucosal erythema (38)			Haemorrhagic cyst (15)									Tracheitis (43)			Lack of injection site rotation (31)			Blood immunoglobulin G increased (22)						Soft tissue mass (9)	Colorectal cancer metastatic (14)	Carotid artery dissection (12)			Change in sustained attention (2)		Intermenstrual bleeding (163)	Nasal cavity mass (8)	Koebner phenomenon (9)
				Mitral valve thickening (1)			Anomaly of external ear congenital (1)					Eyelash changes (3)			Periodontal disease (37)			Hyperplasia (15)									Gastroenteritis salmonella (42)			Wrong patient received product (31)			Blood iron abnormal (22)						Bone infarction (8)	Intraocular melanoma (14)	Central nervous system inflammation (12)			Delirium febrile (2)		Prostatitis (134)	Nasal cyst (8)	Perioral dermatitis (9)
				Myocarditis post infection (1)			Anophthalmos (1)					Eyelid retraction (3)			Small intestinal haemorrhage (37)			Incarcerated hernia (15)									Injection site abscess (42)			Dental restoration failure (30)			Computerised tomogram abdomen abnormal (22)						Chest wall mass (8)	Invasive lobular breast carcinoma (14)	Cerebral small vessel ischaemic disease (12)			Dependent personality disorder (2)		Breast cyst (129)	Paranasal sinus inflammation (8)	Urticaria chronic (9)
				Neonatal cardiac failure (1)			Autoimmune lymphoproliferative syndrome (1)					Fuchs' syndrome (3)			Tongue discomfort (37)			Injection site necrosis (15)									Pneumonia pneumococcal (42)			Nasal injury (30)			False positive tuberculosis test (22)						Connective tissue inflammation (8)	Myeloid leukaemia (14)	Cranial nerve disorder (12)			Fear of falling (2)		Dysmenorrhoea (119)	Pulmonary artery aneurysm (8)	Dermatitis herpetiformis (8)
				Neonatal tachycardia (1)			Benign familial haematuria (1)					Gaze palsy (3)			Colon dysplasia (36)			Multimorbidity (15)									Stoma site abscess (42)			Post procedural discomfort (30)			Occult blood positive (22)						Exposed bone in jaw (8)	Nodular melanoma (14)	Hemiplegic migraine (12)			Flashback (2)		Cervical dysplasia (118)	Upper respiratory tract irritation (8)	Lipoatrophy (8)
				Non-obstructive cardiomyopathy (1)			Blindness congenital (1)					Hypotony of eye (3)			Gastrointestinal ulcer haemorrhage (36)			Application site discolouration (14)									Bacterial vulvovaginitis (41)			Procedural headache (30)			Biopsy (21)						Felty's syndrome (8)	Oncologic complication (14)	Miller Fisher syndrome (12)			Flight of ideas (2)		Vulvovaginal pruritus (118)	Vocal cord cyst (8)	Lipodystrophy acquired (8)
				Nonreassuring foetal heart rate pattern (1)			BRAF gene mutation (1)					Meibomianitis (3)			Oesophageal spasm (36)			Early satiety (14)									Enterococcal infection (41)			Bone contusion (29)			Blood cholesterol decreased (21)						Myosclerosis (8)	Papilloma (14)	Multifocal motor neuropathy (12)			Gambling disorder (2)		Uterine haemorrhage (113)	Brief resolved unexplained event (7)	Photodermatosis (8)
				Papillary muscle rupture (1)			Branchial cyst (1)					Necrotising retinitis (3)			Vomiting projectile (36)			Fat necrosis (14)									Soft tissue infection (41)			Seroma (29)			Blood viscosity decreased (21)						Nodal osteoarthritis (8)	Pyogenic granuloma (14)	Occipital neuralgia (12)			Histrionic personality disorder (2)		Menstruation delayed (110)	Diaphragmalgia (7)	Skin adhesion (8)
				Parasystole (1)			Branchio-oto-renal syndrome (1)					Noninfective retinitis (3)			Megacolon (35)			Infusion site haematoma (14)									Stoma site infection (41)			Anastomotic complication (28)			Mean platelet volume decreased (21)						Spinal synovial cyst (8)	Rectal neoplasm (14)	Status epilepticus (12)			Intermittent explosive disorder (2)		Prostatic disorder (107)	Grunting (7)	Subcutaneous emphysema (8)
				Pneumopericardium (1)			Bronchogenic cyst (1)					Normal tension glaucoma (3)			Oesophageal obstruction (35)			Vaccination failure (14)									Klebsiella infection (40)			Maternal exposure timing unspecified (28)			Prothrombin time prolonged (21)						Systemic scleroderma (8)	Squamous cell carcinoma of the cervix (14)	Tonic convulsion (12)			Neurosis (2)		Uterine polyp (107)	Mediastinal disorder (7)	Telangiectasia (8)
				Pulmonary valve disease (1)			CADASIL (1)					Ocular vasculitis (3)			Regurgitation (34)			Fat tissue decreased (13)									Respiratory syncytial virus infection (40)			Post procedural constipation (28)			Stool analysis abnormal (21)						Bone hypertrophy (7)	Waldenstrom's macroglobulinaemia (14)	Akathisia (11)			Obsessive thoughts (2)		Breast tenderness (87)	Nasal turbinate hypertrophy (7)	Umbilical discharge (8)
				Restrictive cardiomyopathy (1)			Camptodactyly-arthropathy-coxa vara-pericarditis syndrome (1)					Optic nerve sheath haemorrhage (3)			Tooth erosion (34)			Hernia obstructive (13)									Genital abscess (38)			Soft tissue injury (27)			Ultrasound scan abnormal (21)						Clubbing (7)	Benign neoplasm of bladder (13)	Hemianopia homonymous (11)			Orgasm abnormal (2)		Uterine prolapse (85)	Pharyngeal stenosis (7)	Diabetic ulcer (7)
				Rhythm idioventricular (1)			Carpus curvus (1)					Punctate keratitis (3)			Chronic gastritis (33)			Hernia perforation (13)									Viral pharyngitis (38)			Ear injury (26)			Vitamin B12 increased (21)						Diastasis recti abdominis (7)	Breast cancer male (13)	Judgement impaired (11)			Persecutory delusion (2)		Polymenorrhoea (81)	Pneumomediastinum (7)	Granulomatous dermatitis (7)
				Right ventricular enlargement (1)			Caudal regression syndrome (1)					Refraction disorder (3)			Gastric ulcer perforation (33)			Hyperpyrexia (13)									Device related sepsis (37)			Incision site swelling (26)			Blood thyroid stimulating hormone abnormal (20)						Ligamentitis (7)	Carcinoid tumour (13)	Meningeal disorder (11)			Pressure of speech (2)		Benign prostatic hyperplasia (77)	Respiratory tract oedema (7)	Rash papulosquamous (7)
				Sinoatrial block (1)			Cerebral arteriovenous malformation haemorrhagic (1)					Retinal ischaemia (3)			Ileus paralytic (33)			Hypertrophy (13)									Pathogen resistance (37)			Abdominal wound dehiscence (25)			Body mass index increased (20)						Neuropathic muscular atrophy (7)	Carcinoid tumour pulmonary (13)	Neuromyopathy (11)			Psychiatric decompensation (2)		Postmenopausal haemorrhage (74)	Tracheal disorder (7)	Skin maceration (7)
				Supraventricular tachyarrhythmia (1)			Cerebrovascular arteriovenous malformation (1)					Retinopathy of prematurity (3)			Lip oedema (33)			Medical device discomfort (13)									Pulmonary sepsis (37)			Pneumothorax traumatic (25)			Pus in stool (20)						Palindromic rheumatism (7)	Chronic myelomonocytic leukaemia (13)	Peripheral motor neuropathy (11)			Purging (2)		Genital rash (71)	Acute lung injury (6)	Sticky skin (7)
				Toxic cardiomyopathy (1)			Checkpoint kinase 2 gene mutation (1)					Scleral thinning (3)			Anorectal swelling (32)			Perforation (13)									Tuberculosis gastrointestinal (37)			Scapula fracture (25)			Antinuclear antibody (19)						Pelvic deformity (7)	Colorectal adenocarcinoma (13)	Psychogenic seizure (11)			School refusal (2)		Ovarian cyst ruptured (70)	Dyspnoea paroxysmal nocturnal (6)	Umbilical erythema (7)
				Tricuspid valve stenosis (1)			Clinodactyly (1)					Scleromalacia (3)			Lip discolouration (32)			Prolapse (13)									Gingival abscess (36)			Traumatic intracranial haemorrhage (25)			Blood chloride increased (19)						Pubic pain (7)	Desmoid tumour (13)	Simple partial seizures (11)			Self-induced vomiting (2)		Testicular pain (65)	Laryngeal inflammation (6)	Urticarial vasculitis (7)
				Ventricular hyperkinesia (1)			Cone dystrophy (1)					Sudden visual loss (3)			Rectal polyp (32)			Soft tissue inflammation (13)									Medical device site infection (36)			Device dispensing error (24)			Blood pressure diastolic increased (19)						Senile osteoporosis (7)	Genital neoplasm malignant female (13)	Cerebellar syndrome (10)			Sleep-related eating disorder (2)		Breast swelling (61)	Laryngeal stenosis (6)	Androgenetic alopecia (6)
							Congenital absence of vertebra (1)					Uveitic glaucoma (3)			Salivary gland enlargement (32)			Application site irritation (12)									Pneumonia mycoplasmal (36)			Ocular procedural complication (24)			Blood viscosity increased (19)						Shoulder deformity (7)	Lymphocytic leukaemia (13)	Consciousness fluctuating (10)			Soliloquy (2)		Ovarian mass (60)	Laryngeal ulceration (6)	Chloasma (6)
							Congenital anaemia (1)					Visual brightness (3)			Intra-abdominal haematoma (31)			Application site swelling (12)									Post procedural cellulitis (36)			Foreign body in eye (23)			Endoscopy (19)						Acquired claw toe (6)	Neoplasm of appendix (13)	Ischaemic cerebral infarction (10)			Substance dependence (2)		Vaginal fistula (59)	Nasal odour (6)	Cold urticaria (6)
							Congenital aortic anomaly (1)					Vitreous adhesions (3)			Lip disorder (31)			Gravitational oedema (12)									Dermatitis infected (35)			Incision site inflammation (23)			Mean cell haemoglobin increased (19)						Bone formation decreased (6)	Neuroendocrine carcinoma (13)	Language disorder (10)			Suspiciousness (2)		Breast calcifications (57)	Neonatal respiratory arrest (6)	Eosinophilic cellulitis (6)
							Congenital aortic valve stenosis (1)					Anterior chamber cell (2)			Gingival erythema (30)			Implant site pain (12)									Extradural abscess (35)			Product prescribing issue (23)			Nutritional condition abnormal (19)						Bone formation increased (6)	Non-Hodgkin's lymphoma stage IV (13)	Meningism (10)			Abnormal sleep-related event (1)		Vulvovaginal pain (57)	Tracheomalacia (6)	Itching scar (6)
							Congenital arterial malformation (1)					Anterior chamber inflammation (2)			Oral pruritus (30)			Administration site bruise (11)									Extrapulmonary tuberculosis (35)			Sports injury (23)			Blood folate decreased (18)						Facial asymmetry (6)	Non-small cell lung cancer stage IV (13)	Peripheral nerve lesion (10)			Acrophobia (1)		Uterine disorder (54)	Asthma exercise induced (5)	Leukoplakia (6)
							Congenital aural fistula (1)					Arteriosclerotic retinopathy (2)			Pancreatic mass (30)			Infusion site extravasation (11)									Borrelia infection (34)			Product label confusion (22)			Blood phosphorus increased (18)						Fracture pain (6)	Oesophageal squamous cell carcinoma (13)	Quadriparesis (10)			Adjustment disorder with mixed anxiety and depressed mood (1)		Breast discharge (48)	Bronchopulmonary dysplasia (5)	Lipohypertrophy (6)
							Congenital bowing of long bones (1)					Autoimmune uveitis (2)			Tooth discolouration (30)			Infusion site reaction (11)									Cardiac infection (34)			Vulvovaginal injury (22)			Drug specific antibody absent (18)						Mandibular mass (6)	Schwannoma (13)	Seizure like phenomena (10)			Aichmophobia (1)		Gynaecomastia (46)	Dependence on respirator (5)	Nodular rash (6)
							Congenital brain damage (1)					Blepharochalasis (2)			Anal inflammation (29)			Mucosal ulceration (11)									Dengue fever (34)			Accident at home (21)			Electrocardiogram QT prolonged (18)						Muscle hypertrophy (6)	Thymoma (13)	Apraxia (9)			Alcohol use disorder (1)		Pruritus genital (46)	Mouth breathing (5)	Parakeratosis (6)
							Congenital bronchomalacia (1)					Blindness cortical (2)			Terminal ileitis (29)			Multiple-drug resistance (11)									Hand-foot-and-mouth disease (34)			Incorrect product dosage form administered (21)			Eosinophil count decreased (18)						Nose deformity (6)	Tongue neoplasm (13)	Brachial plexopathy (9)			Alice in wonderland syndrome (1)		Testicular swelling (46)	Nasal septum ulceration (5)	Pityriasis lichenoides et varioliformis acuta (6)
							Congenital cerebrovascular anomaly (1)					Cataract nuclear (2)			Rectal spasm (28)			Polyserositis (11)									Infected dermal cyst (34)			Injury corneal (21)			Escherichia test positive (18)						Atlantoaxial instability (5)	Hairy cell leukaemia (12)	Brain stem stroke (9)			Animal phobia (1)		Uterine cyst (44)	Nasal turbinate abnormality (5)	Subcutaneous drug absorption impaired (6)
							Congenital coronary artery malformation (1)					Chorioretinal disorder (2)			Gastrointestinal mucosa hyperaemia (27)			Precancerous mucosal lesion (11)									Psoas abscess (34)			Post procedural stroke (21)			Foetal heart rate abnormal (18)						Autoimmune arthritis (5)	Invasive breast carcinoma (12)	Extrapyramidal disorder (9)			Attention-seeking behaviour (1)		Polycystic ovaries (42)	Pharyngeal lesion (5)	Fixed eruption (5)
							Congenital cyst (1)					Choroidal effusion (2)			Salivary gland calculus (27)			Puncture site haemorrhage (11)									Streptococcal sepsis (34)			Postoperative ileus (21)			Glomerular filtration rate abnormal (18)						Chondrocalcinosis (5)	Juvenile melanoma benign (12)	Intracranial hypotension (9)			Autoscopy (1)		Vulvovaginal burning sensation (42)	Pulmonary hilum mass (5)	Hypohidrosis (5)
							Congenital diaphragmatic eventration (1)					Conjunctival discolouration (2)			Tongue coated (27)			Therapeutic product effect prolonged (11)									Superinfection (34)			Radiation injury (21)			Histone antibody positive (18)						Diffuse idiopathic skeletal hyperostosis (5)	Lip neoplasm malignant stage unspecified (12)	Neurological decompensation (9)			Blunted affect (1)		Breast enlargement (41)	Pulmonary vascular disorder (5)	Lichenification (5)
							Congenital ectopic bladder (1)					Corneal exfoliation (2)			Tongue oedema (26)			Unmasking of previously unidentified disease (11)									Vascular device infection (34)			Superficial injury of eye (21)			International normalised ratio abnormal (18)						Immune-mediated myositis (5)	Malignant melanoma stage III (12)	Pleocytosis (9)			Boredom (1)		Nipple pain (41)	Respiratory alkalosis (5)	Nail cuticle fissure (5)
							Congenital floppy infant (1)					Corneal infiltrates (2)			Lip ulceration (25)			Administration site pruritus (10)									Vulvovaginal candidiasis (34)			Anastomotic leak (20)			Investigation (18)						Joint deposit (5)	Metastatic gastric cancer (12)	Resting tremor (9)			Chronic idiopathic pain syndrome (1)		Vulvovaginal discomfort (40)	Tonsillar cyst (5)	Post inflammatory pigmentation change (5)
							Congenital gastric anomaly (1)					Detachment of macular retinal pigment epithelium (2)			Angular cheilitis (24)			Infusion site pruritus (10)									Bacterial vaginosis (33)			Buttock injury (20)			Mycobacterium test positive (18)						Lordosis (5)	Nasal cavity cancer (12)	Stupor (9)			Compulsive handwashing (1)		Menopausal symptoms (39)	Tonsillar haemorrhage (5)	Sebaceous glands overactivity (5)
							Congenital generalised lipodystrophy (1)					Diabetic blindness (2)			Oesophageal rupture (24)			Medical device site haemorrhage (10)									Lower respiratory tract infection viral (33)			Exposure via direct contact (20)			Psoriasis area severity index increased (18)						Osteitis deformans (5)	Nasal neoplasm (12)	Apallic syndrome (8)			Compulsive shopping (1)		Infertility (38)	Acquired diaphragmatic eventration (4)	Sweat discolouration (5)
												Disorder of globe (2)			Anal skin tags (23)			Pseudocyst (10)									Pharyngeal abscess (33)			Heat exhaustion (20)			Activated partial thromboplastin time prolonged (17)						Tendon laxity (5)	Nasopharyngeal cancer (12)	Cerebral calcification (8)					Seminal vesicular disorder (2)	Allergic bronchitis (4)	Transient acantholytic dermatosis (5)
												Disorder of orbit (2)			Faecal vomiting (23)			Sense of oppression (10)									Progressive multifocal leukoencephalopathy (33)			Intercepted medication error (20)			Blood sodium abnormal (17)						Thoracic spinal stenosis (5)	Prostate cancer stage IV (12)	Cerebral vascular occlusion (8)					Testicular oedema (2)	Allergic respiratory disease (4)	Urticaria thermal (5)
												Entropion (2)			Gastrointestinal polyp haemorrhage (23)			Strangulated hernia (10)									Acute sinusitis (32)			Post procedural oedema (20)			Blood urea abnormal (17)						Undifferentiated connective tissue disease (5)	Colon cancer stage II (11)	Cerebral ventricle dilatation (8)					Uterine fibrosis (2)	Alveolar lung disease (4)	Acanthosis (4)
												Excessive eye blinking (2)			Teeth brittle (23)			Tachyphylaxis (10)									Atypical mycobacterial infection (32)			Post procedural pulmonary embolism (20)			Double stranded DNA antibody (17)						Arthrofibrosis (4)	Hodgkin's disease stage II (11)	Dyspraxia (8)					Uterine fistula (2)	Chronic respiratory disease (4)	Achromotrichia acquired (4)
												Eye haematoma (2)			Tongue erythema (23)			Temperature regulation disorder (10)									HIV infection (32)			Product dose omission in error (20)			Human antichimeric antibody positive (17)						Calcification of muscle (4)	Joint neoplasm (11)	Metabolic encephalopathy (8)					Uterine obstruction (2)	Cough variant asthma (4)	Adiposis dolorosa (4)
												Giant papillary conjunctivitis (2)			Aptyalism (22)			Tissue infiltration (10)									Molluscum contagiosum (32)			Stoma site reaction (20)			Liver function test decreased (17)						Deformity thorax (4)	Leiomyosarcoma (11)	Mononeuritis (8)					Vaginal erosion (2)	Diaphragmatic rupture (4)	Cafe au lait spots (4)
												Growth of eyelashes (2)			Dental discomfort (22)			Vaccination site swelling (10)									Uterine infection (32)			Ulna fracture (20)			Vitamin D abnormal (17)						Floating patella (4)	Malignant neoplasm of eye (11)	Mononeuropathy multiplex (8)					Vaginal perforation (2)	Hydrothorax (4)	Chronic pigmented purpura (4)
												Hyalosis asteroid (2)			Enterocolonic fistula (22)			Acute phase reaction (9)									Vaginal abscess (32)			Abdominal injury (19)			Biopsy breast (16)						Growing pains (4)	Nasal sinus cancer (11)	Multiple system atrophy (8)					Vulval eczema (2)	Hyperactive pharyngeal reflex (4)	Eczema weeping (4)
												Iridoschisis (2)			Gastrointestinal dysplasia (22)			Administration site erythema (9)									Asymptomatic COVID-19 (31)			Comminuted fracture (19)			Blood immunoglobulin E increased (16)						Growth failure (4)	Ovarian adenoma (11)	Neurodegenerative disorder (8)					Vulvar erosion (2)	Idiopathic interstitial pneumonia (4)	Erythema elevatum diutinum (4)
												Iris atrophy (2)			Gastrointestinal erosion (22)			Application site inflammation (9)									Hepatitis A (31)			Incision site oedema (19)			Body height below normal (16)						Immunoglobulin G4 related disease (4)	Ovarian cancer stage III (11)	Neurotoxicity (8)					Abnormal withdrawal bleeding (1)	Lung hernia (4)	Erythrosis (4)
												Iris disorder (2)			Oral mucosal exfoliation (22)			Application site warmth (9)									Intestinal fistula infection (31)			Procedural pneumothorax (19)			Cardiac output decreased (16)						Muscle haemorrhage (4)	Pancreatic carcinoma stage IV (11)	Psychomotor skills impaired (8)					Asherman's syndrome (1)	Lung hypoinflation (4)	Nail atrophy (4)
												Macular detachment (2)			Pancreatic enlargement (22)			Death neonatal (9)									Joint abscess (31)			Stoma site inflammation (19)			Cytomegalovirus test positive (16)						Muscle necrosis (4)	Rectal cancer metastatic (11)	Speech disorder developmental (8)					Azoospermia (1)	Paranasal sinus haemorrhage (4)	Necrobiosis lipoidica diabeticorum (4)
												Macular rupture (2)			Pneumoperitoneum (22)			Device related thrombosis (9)									Mycobacterium marinum infection (31)			Incision site impaired healing (18)			Endoscopy abnormal (16)						Muscle oedema (4)	Renal cancer metastatic (11)	Sudden onset of sleep (8)					Breast milk discolouration (1)	Paranasal sinus mucosal hypertrophy (4)	Neuropathic ulcer (4)
												Narrow anterior chamber angle (2)			Duodenal stenosis (21)			Extravasation (9)									Campylobacter gastroenteritis (30)			Intercepted product administration error (18)			Full blood count increased (16)						Osteochondritis (4)	Adrenal adenoma (10)	Thoracic outlet syndrome (8)					Calculus prostatic (1)	Pickwickian syndrome (4)	Neutrophilic panniculitis (4)
												Necrotising scleritis (2)			Duodenal ulcer perforation (21)			Food interaction (9)									Groin infection (30)			Procedural dizziness (18)			Hepatitis B core antibody positive (16)						Osteoporosis postmenopausal (4)	Basosquamous carcinoma of skin (10)	Arachnoid cyst (7)					Cervical friability (1)	Pulmonary eosinophilia (4)	Nodular vasculitis (4)
												Ocular fistula (2)			Erosive oesophagitis (21)			Implant site extravasation (9)									Scarlet fever (30)			Tongue injury (18)			HIV test positive (16)						Periostitis (4)	B-cell small lymphocytic lymphoma (10)	Autoimmune neuropathy (7)					Clitoral engorgement (1)	Respiratory tract haemorrhage (4)	Panniculitis lobular (4)
												Ocular ischaemic syndrome (2)			Gastric mucosal lesion (21)			Injection site eczema (9)									Scrotal abscess (30)			Carbon monoxide poisoning (17)			Immunoglobulins decreased (16)						Pseudarthrosis (4)	Benign gastrointestinal neoplasm (10)	Bradykinesia (7)					Diabetic mastopathy (1)	Sinus perforation (4)	Skin fibrosis (4)
												Ocular surface disease (2)			Gastrointestinal toxicity (21)			Instillation site reaction (9)									Campylobacter infection (29)			Cardiac procedure complication (17)			Neutrophil count abnormal (16)						Scleroderma-like reaction (4)	Cervix neoplasm (10)	Brain compression (7)					Enlarged clitoris (1)	Tonsillar ulcer (4)	Skin toxicity (4)
												Orbital cyst (2)			Large intestinal ulcer haemorrhage (21)			Meteoropathy (9)									Genital infection fungal (29)			Foreign body in gastrointestinal tract (17)			Red blood cells urine positive (16)						Tendinous contracture (4)	Focal nodular hyperplasia (10)	Brain stem syndrome (7)					Epididymal disorder (1)	Tracheal oedema (4)	Spider naevus (4)
												Parinaud syndrome (2)			Lip haemorrhage (21)			Mucosal erosion (9)									Infection parasitic (29)			Multiple injuries (17)			Bacterial test (15)						Bone fistula (3)	Follicle centre lymphoma, follicular grade I, II, III (10)	Burning sensation mucosal (7)					Erosive balanitis (1)	Adductor vocal cord weakness (3)	Urticaria pigmentosa (4)
												Periorbital disorder (2)			Oesophageal achalasia (21)			Suprapubic pain (9)									Infection transmission via personal contact (29)			Open fracture (17)			Blood prolactin increased (15)						Bursal fluid accumulation (3)	Gastrointestinal lymphoma (10)	Carotid artery aneurysm (7)					Fallopian tube adhesion (1)	Allergic pharyngitis (3)	Acne fulminans (3)
												Periorbital inflammation (2)			Pseudopolyposis (21)			Symptom masked (9)									Infective exacerbation of chronic obstructive airways disease (29)			Sciatic nerve injury (17)			Hepatitis C virus test positive (15)						Cartilage hypertrophy (3)	Glioma (10)	Cerebral artery stenosis (7)					Fallopian tube stenosis (1)	Anoxia (3)	Chronic spontaneous urticaria (3)
												Retinal cyst (2)			Tongue dry (21)			Application site bruise (8)									Perineal abscess (29)			Stab wound (17)			Human papilloma virus test positive (15)						Chondrolysis (3)	Lip squamous cell carcinoma (10)	Dizziness exertional (7)					Genital dysaesthesia (1)	Asthma-chronic obstructive pulmonary disease overlap syndrome (3)	Dermal absorption impaired (3)
												Retinal dystrophy (2)			Anal erythema (20)			Catheter site haemorrhage (8)									Root canal infection (29)			Stoma site irritation (17)			Respiratory rate decreased (15)						CREST syndrome (3)	Lung carcinoma cell type unspecified stage I (10)	Exaggerated startle response (7)					Genital labial adhesions (1)	Bronchopneumopathy (3)	Dermal sinus (3)
												Retinal fibrosis (2)			Gastrointestinal mucosal disorder (20)			Eye complication associated with device (8)									Bone abscess (28)			Stoma site ulcer (17)			Aspiration joint (14)						Exostosis of jaw (3)	Mesothelioma (10)	Febrile convulsion (7)					Genital paraesthesia (1)	Epiglottic oedema (3)	Epidermolysis (3)
												Retinal pigmentation (2)			Oesophageal food impaction (20)			Injection site abscess sterile (8)									Eye infection fungal (28)			Exposure to fungus (16)			Blood immunoglobulin A increased (14)						Head deformity (3)	Neoplasm prostate (10)	Haemorrhagic cerebral infarction (7)					Genital prolapse (1)	Granulomatous pneumonitis (3)	Fracture blisters (3)
												Retinal thickening (2)			Oesophageal haemorrhage (20)			Injection site dermatitis (8)									Haemophilus infection (28)			Incorrect dosage administered (16)			Blood insulin increased (14)						Oligoarthritis (3)	Pancreatic neuroendocrine tumour (10)	IIIrd nerve paresis (7)					Haematosalpinx (1)	Intranasal paraesthesia (3)	Hyperkeratosis follicularis et parafollicularis (3)
												Scleral cyst (2)			Oral lichen planus (20)			Malabsorption from injection site (8)									Intestinal sepsis (28)			Abdominal wall wound (15)			Blood triglycerides abnormal (14)						Periarticular disorder (3)	Penile cancer (10)	Neuralgic amyotrophy (7)					Hyperthecosis (1)	Irregular breathing (3)	Idiopathic urticaria (3)
												Scleral haemorrhage (2)			Tongue haemorrhage (20)			Metaplasia (8)									Opportunistic infection (28)			Incision site discharge (15)			Bone scan abnormal (14)						Plantar fascial fibromatosis (3)	Prostate cancer recurrent (10)	Periodic limb movement disorder (7)					Leukoplakia of penis (1)	Lymphangioleiomyomatosis (3)	Ischaemic skin ulcer (3)
												Serous retinal detachment (2)			Acute abdomen (19)			Pneumatosis (8)									Pelvic infection (28)			Incorrect drug administration rate (15)			Electrocardiogram ST segment elevation (14)						Retrognathia (3)	Renal cancer stage I (10)	Piriformis syndrome (7)					Male sexual dysfunction (1)	Nasal mucosal blistering (3)	Keratoderma blenorrhagica (3)
												Vitreous opacities (2)			Autoimmune pancreatitis (19)			Therapeutic product effect increased (8)									Pneumonia cryptococcal (28)			Prescription drug used without a prescription (15)			Intraocular pressure test abnormal (14)						Spinal flattening (3)	Soft tissue neoplasm (10)	Pleurothotonus (7)					Nipple enlargement (1)	Nasal mucosal erosion (3)	Keratosis pilaris (3)
												Anterior chamber fibrin (1)			Duodenal ulcer haemorrhage (19)			Accidental death (7)									Septic arthritis staphylococcal (28)			Retinal injury (15)			Tri-iodothyronine increased (14)						Syndesmophyte (3)	Thyroid cancer metastatic (10)	Post-traumatic headache (7)					Noninfective bartholinitis (1)	Oropharyngeal discolouration (3)	Lichen myxoedematosus (3)
												Arcus lipoides (1)			Gastric fistula (19)			Catheter site erythema (7)									Staphylococcal bacteraemia (28)			Spinal cord injury cervical (15)			White blood cells urine (14)						Amyotrophy (2)	Vascular neoplasm (10)	Radial nerve palsy (7)					Noninfective oophoritis (1)	Oropharyngeal dysplasia (3)	Mucocutaneous ulceration (3)
												Binocular eye movement disorder (1)			Gingival ulceration (19)			Catheter site swelling (7)									Tinea versicolour (28)			Stoma site extravasation (15)			Biopsy liver (13)						Aneurysmal bone cyst (2)	Appendix cancer (9)	Radicular pain (7)					Ovarian haematoma (1)	Pharyngeal leukoplakia (3)	Palpable purpura (3)
												Blepharal pigmentation (1)			Pancreatitis necrotising (19)			Catheter site thrombosis (7)									Visceral leishmaniasis (28)			Dialysis related complication (14)			Biopsy skin abnormal (13)						Antisynthetase syndrome (2)	Astrocytoma (9)	Sleep paralysis (7)					Ovarian oedema (1)	Pulmonary air leakage (3)	Polymorphic eruption of pregnancy (3)
												Blindness day (1)			Parotid gland enlargement (19)			Critical illness (7)									Wound abscess (28)			Gingival injury (14)			Blood albumin increased (13)						Arthritis allergic (2)	B-cell lymphoma stage IV (9)	Slow response to stimuli (7)					Ovarian prolapse (1)	Pulmonary haematoma (3)	Rash maculovesicular (3)
												Central vision loss (1)			Salivary gland disorder (19)			Drowning (7)									Vulval abscess (28)			Incorrect dose administered by product (14)			Blood immunoglobulin G decreased (13)						Asymmetric gluteal fold (2)	Benign neoplasm of adrenal gland (9)	Spinal meningeal cyst (7)					Ovulation disorder (1)	Pulmonary hilar enlargement (3)	Umbilical haematoma (3)
												Charles Bonnet syndrome (1)			Anal sphincter atony (18)			Electrocution (7)									Anorectal infection (27)			Transplant failure (14)			Brain natriuretic peptide increased (13)						Bone metabolism disorder (2)	Benign neoplasm of spinal cord (9)	Thalamic infarction (7)					Ovulation pain (1)	Status asthmaticus (3)	Urticaria vesiculosa (3)
												Chorioretinal atrophy (1)			Enterocolitis haemorrhagic (18)			Glassy eyes (7)									Body tinea (27)			Ureteric injury (14)			Cardiolipin antibody positive (13)						Chronic kidney disease-mineral and bone disorder (2)	Benign pancreatic neoplasm (9)	Toxic encephalopathy (7)					Painful erection (1)	Tonsillar erythema (3)	Actinic cheilitis (2)
												Chorioretinal scar (1)			Gastrointestinal hypermotility (18)			Injection site atrophy (7)									Cytomegalovirus colitis (27)			Wound necrosis (14)			CSF test abnormal (13)						Collagen-vascular disease (2)	Breast cancer stage IV (9)	Arachnoiditis (6)					Penile blister (1)	Tracheal ulcer (3)	Aquagenic wrinkling of palms (2)
												Choroidal detachment (1)			Proctitis ulcerative (18)			Medical device site swelling (7)									Eczema infected (27)			Exposure via body fluid (13)			DNA antibody (13)						Eagle's syndrome (2)	Burkitt's lymphoma (9)	Brain stem infarction (6)					Penile discomfort (1)	Transient tachypnoea of the newborn (3)	Cellulite (2)
												Conjunctival adhesion (1)			Abdominal hernia obstructive (17)			Mucosal haemorrhage (7)									Fungal oesophagitis (27)			Forearm fracture (13)			Faecal calprotectin (13)						Enostosis (2)	Carcinoma in situ (9)	Cerebral artery thrombosis (6)					Penile dysplasia (1)	Use of accessory respiratory muscles (3)	Chronic papillomatous dermatitis (2)
												Conjunctival oedema (1)			Burning mouth syndrome (17)			Remission not achieved (7)									Mastoiditis (27)			Foreign body in respiratory tract (13)			Faecal calprotectin decreased (13)						Eosinophilic fasciitis (2)	Dermatofibrosarcoma protuberans (9)	Cerebral mass effect (6)					Penile plaque (1)	Alveolar proteinosis (2)	Circumoral oedema (2)
												Contact lens intolerance (1)			Eosinophilic oesophagitis (17)			Vaccination site erythema (7)									Oropharyngeal candidiasis (27)			Intercepted product prescribing error (13)			Globulins increased (13)						Growth disorder (2)	Fibrous histiocytoma (9)	Clonus (6)					Penile size reduced (1)	Apnoeic attack (2)	Cutaneous calcification (2)
												Corneal cyst (1)			Haemorrhoids thrombosed (17)			Vessel puncture site bruise (7)									Spinal cord abscess (27)			Transfusion reaction (13)			Glucose tolerance test abnormal (13)						Hypotonia neonatal (2)	Follicular thyroid cancer (9)	Dementia with Lewy bodies (6)					Perineal disorder (1)	Bronchomalacia (2)	Eczema vesicular (2)
												Corneal decompensation (1)			Lip exfoliation (17)			Abscess sterile (6)									Dysentery (26)			Uterine rupture (13)			HLA-B*27 positive (13)						Jaw clicking (2)	Haemangioma of skin (9)	Fine motor delay (6)					Perineal induration (1)	Bronchopulmonary disease (2)	Epidermal necrosis (2)
												Corneal defect (1)			Pancreatitis relapsing (17)			Administration site oedema (6)									Enterobacter infection (26)			Chemical burn (12)			Intraocular pressure decreased (13)						Juvenile spondyloarthritis (2)	Head and neck cancer (9)	Fumbling (6)					Perineal ulceration (1)	Bronchospasm paradoxical (2)	Fungating wound (2)
												Corneal epithelial wrinkling (1)			Rectal lesion (17)			Administration site rash (6)									Gastrointestinal fungal infection (26)			Delayed recovery from anaesthesia (12)			Mycobacterium tuberculosis complex test (13)						Kyphoscoliosis (2)	Hodgkin's disease stage III (9)	Gliosis (6)					Plasma cell vulvitis (1)	Bronchostenosis (2)	Granulomatous rosacea (2)
												Corneal hypertrophy (1)			Tongue eruption (17)			Administration site swelling (6)									Lymphangitis (26)			Endotracheal intubation complication (12)			Product residue present (13)						Ligament calcification (2)	Hodgkin's disease stage IV (9)	Hypoxic-ischaemic encephalopathy (6)					Premenstrual dysphoric disorder (1)	Chylothorax (2)	Heliotrope rash (2)
												Corneal irritation (1)			Abdominal symptom (16)			Application site acne (6)									Parotitis (26)			Neurological procedural complication (12)			SARS-CoV-2 antibody test positive (13)						Myalgia intercostal (2)	Intestinal adenocarcinoma (9)	IIIrd nerve paralysis (6)					Premenstrual headache (1)	Cyanosis central (2)	Herpes gestationis (2)
															Gastric cyst (16)			Application site haemorrhage (6)									Tinea cruris (26)			Post concussion syndrome (12)			Waist circumference increased (13)							Intraductal papilloma of breast (9)	Intellectual disability (6)							Transient acantholytic dermatosis (5)
															Oesophageal dilatation (16)			Application site hypersensitivity (6)									Abscess jaw (25)			Prescribed overdose (12)			Viral test positive (13)							Langerhans' cell histiocytosis (9)	Intracranial haematoma (6)							Urticaria thermal (5)
															Oesophageal oedema (16)			Application site vesicles (6)									Bronchitis viral (25)			Product preparation error (12)			Vitamin D increased (13)							Lung carcinoma cell type unspecified recurrent (9)	Meralgia paraesthetica (6)							Acanthosis (4)
															Palatal oedema (16)			Catheter site discharge (6)									Cutaneous tuberculosis (25)			Stoma site erythema (12)			Volume blood decreased (13)							Malignant melanoma stage IV (9)	Myoclonic epilepsy (6)							Achromotrichia acquired (4)
															Saliva altered (16)			Complication of device insertion (6)									Eyelid infection (25)			Vascular procedure complication (12)			Ammonia abnormal (12)							Malignant pleural effusion (9)	Radiculitis brachial (6)							Adiposis dolorosa (4)
															Dysbiosis (15)			Drug effective for unapproved indication (6)									Haematoma infection (25)			Avulsion fracture (11)			Aspartate aminotransferase abnormal (12)							Oropharyngeal cancer (9)	Temporal lobe epilepsy (6)							Cafe au lait spots (4)
															Leukoplakia oral (15)			Feeling of relaxation (6)									Meningitis tuberculous (25)			Breast injury (11)			Aspartate aminotransferase decreased (12)							Ovarian epithelial cancer (9)	Vascular encephalopathy (6)							Chronic pigmented purpura (4)
															Oesophageal irritation (15)			Immediate post-injection reaction (6)									Mumps (25)			Bursa injury (11)			Blood bilirubin abnormal (12)							Paraproteinaemia (9)	Vertebral artery dissection (6)							Eczema weeping (4)
															Oesophageal varices haemorrhage (15)			Infusion site bruising (6)									Neutropenic sepsis (25)			Electric shock (11)			Blood immunoglobulin M increased (12)							Penile squamous cell carcinoma (9)	Vertebral artery occlusion (6)							Erythema elevatum diutinum (4)
															Pancreatolithiasis (15)			Infusion site discomfort (6)									Pelvic inflammatory disease (25)			Hypobarism (11)			CSF protein increased (12)							Testicular seminoma (pure) (9)	Akinesia (5)							Erythrosis (4)
															Defaecation disorder (14)			Medical device site discharge (6)									Post procedural pneumonia (25)			Incision site haematoma (11)			False positive investigation result (12)							Triple negative breast cancer (9)	Amputation stump pain (5)							Nail atrophy (4)
															Dental cyst (14)			Puncture site induration (6)									Varicella zoster virus infection (25)			Incision site pruritus (11)			Fungal test positive (12)							Angiocentric lymphoma (8)	Autonomic neuropathy (5)							Necrobiosis lipoidica diabeticorum (4)
															Diaphragmatic hernia (14)			Rebound effect (6)									Wound infection bacterial (25)			Nail avulsion (11)			Gastrointestinal stoma output increased (12)							Benign small intestinal neoplasm (8)	Brain stem haemorrhage (5)							Neuropathic ulcer (4)
															Intestinal infarction (14)			Therapy responder (6)									Croup infectious (24)			Open globe injury (11)			Glycosylated haemoglobin decreased (12)							Bone cancer metastatic (8)	Central pain syndrome (5)							Neutrophilic panniculitis (4)
															Lip pruritus (14)			Vascular stent thrombosis (6)									Helicobacter gastritis (24)			Post procedural bile leak (11)			Haematocrit abnormal (12)							Brain cancer metastatic (8)	Cerebellar haemorrhage (5)							Nodular vasculitis (4)
															Obstructive pancreatitis (14)			Vessel puncture site haematoma (6)									Meningitis listeria (24)			Procedural hypertension (11)			High density lipoprotein increased (12)							Carcinoid tumour of the appendix (8)	Cerebellar stroke (5)							Panniculitis lobular (4)
															Pancreatic duct dilatation (14)			Administration site inflammation (5)									Sputum purulent (24)			Pulmonary contusion (11)			Lymphocyte count abnormal (12)							Carcinoma in situ of skin (8)	Cerebral hypoperfusion (5)							Skin fibrosis (4)
															Rectal obstruction (14)			Application site erosion (5)									Toxoplasmosis (24)			Stoma obstruction (11)			Mean platelet volume increased (12)							Cardiac myxoma (8)	Cerebral vasoconstriction (5)							Skin toxicity (4)
															Salivary gland mass (14)			Cardiac death (5)									Abdominal sepsis (23)			Stoma site oedema (11)			Muscle enzyme increased (12)							Ear neoplasm malignant (8)	Circadian rhythm sleep disorder (5)							Spider naevus (4)
															Bile acid malabsorption (13)			Drug therapeutic incompatibility (5)									Chlamydial infection (23)			Stoma site rash (11)			Pulmonary function test abnormal (12)							Enchondromatosis (8)	Extensor plantar response (5)							Urticaria pigmentosa (4)
															Gastric mucosa erythema (13)			Inadequate analgesia (5)									Encephalitis viral (23)			Subcutaneous haematoma (11)			Skin test positive (12)							Epstein-Barr virus associated lymphoma (8)	Facial nerve disorder (5)							Acne fulminans (3)
															Gastric stenosis (13)			Injection site joint erythema (5)									Eye infection viral (23)			Surgical procedure repeated (11)			Sputum abnormal (12)							Eye naevus (8)	Intention tremor (5)							Chronic spontaneous urticaria (3)
															Intestinal mucosal atrophy (13)			Injection site streaking (5)									Leishmaniasis (23)			Tissue injury (11)			Unevaluable investigation (12)							Gallbladder cancer metastatic (8)	Intercostal neuralgia (5)							Dermal absorption impaired (3)
															Mesenteric vascular insufficiency (13)			Medical device site inflammation (5)									Pneumonia pseudomonal (23)			Wrong schedule (11)			Biopsy skin (11)							Inflammatory carcinoma of the breast (8)	Lacunar stroke (5)							Dermal sinus (3)
															Mouth cyst (13)			Medical device site joint swelling (5)									Respiratory tract infection fungal (23)			Anal injury (10)			Blood alkaline phosphatase decreased (11)							Laryngeal neoplasm (8)	Loss of proprioception (5)							Epidermolysis (3)
															Oesophageal perforation (13)			Premature ageing (5)									Retinitis (23)			Burns first degree (10)			Blood oestrogen decreased (11)							Laryngeal squamous cell carcinoma (8)	Mononeuropathy (5)							Fracture blisters (3)
															Oesophageal polyp (13)			Procedural failure (5)									Rhinovirus infection (23)			Incision site vesicles (10)			Electrocardiogram QRS complex prolonged (11)							Lung adenocarcinoma stage IV (8)	Motor developmental delay (5)							Hyperkeratosis follicularis et parafollicularis (3)
															Rectal perforation (13)			Retention cyst (5)									Sinusitis bacterial (23)			Laryngeal injury (10)			Electrocardiogram T wave inversion (11)							Malignant neoplasm of unknown primary site (8)	Neuritis cranial (5)							Idiopathic urticaria (3)
															Tongue pruritus (13)			Vaccination site reaction (5)									Carbuncle (22)			Traumatic liver injury (10)			Glomerular filtration rate increased (11)							Mesothelioma malignant (8)	Post polio syndrome (5)							Ischaemic skin ulcer (3)
															Discoloured vomit (12)			Absence of immediate treatment response (4)									Ear infection fungal (22)			Drug exposure before pregnancy (9)			Glycosylated haemoglobin abnormal (11)							Ocular lymphoma (8)	Primary progressive multiple sclerosis (5)							Keratoderma blenorrhagica (3)
															Jejunal stenosis (12)			Administration site acne (4)									Eye infection bacterial (22)			Foreign body in throat (9)			International normalised ratio fluctuation (11)							Paraganglion neoplasm (8)	Repetitive speech (5)							Keratosis pilaris (3)
															Palatal disorder (12)			Administration site haematoma (4)									Wound sepsis (22)			Intercepted product dispensing error (9)			LE cells present (11)							Squamous cell carcinoma of the vulva (8)	Senile dementia (5)							Lichen myxoedematosus (3)
															Salivary duct obstruction (12)			Application site laceration (4)									Cryptococcosis (21)			Oesophageal injury (9)			Monoclonal immunoglobulin present (11)							Acute promyelocytic leukaemia (7)	Tremor neonatal (5)							Mucocutaneous ulceration (3)
															Volvulus of small bowel (12)			Chronic disease (4)									Cryptosporidiosis infection (21)			Paternal exposure timing unspecified (9)			Monocyte count decreased (11)							Adenoid cystic carcinoma (7)	Trigeminal nerve disorder (5)							Palpable purpura (3)
															Cyclic vomiting syndrome (11)			Device intolerance (4)									Ear lobe infection (21)			Perineal injury (9)			Polymerase chain reaction positive (11)							Anal neoplasm (7)	Typical aura without headache (5)							Polymorphic eruption of pregnancy (3)
															Dumping syndrome (11)			Enanthema (4)									Hepatitis B reactivation (21)			Post lumbar puncture syndrome (9)			Positron emission tomogram abnormal (11)							Anaplastic large cell lymphoma T- and null-cell types (7)	Acute polyneuropathy (4)							Rash maculovesicular (3)
															Gastritis haemorrhagic (11)			Encapsulation reaction (4)									Hepatitis viral (21)			Product communication issue (9)			Prothrombin level decreased (11)							Anaplastic large-cell lymphoma (7)	Agitation neonatal (4)							Umbilical haematoma (3)
															Gingival discolouration (11)			Gastrointestinal complication associated with device (4)									Nocardiosis (21)			Respiratory fume inhalation disorder (9)			Sperm concentration decreased (11)							Angioimmunoblastic T-cell lymphoma (7)	Allodynia (4)							Urticaria vesiculosa (3)
															Haemoperitoneum (11)			Idiosyncratic drug reaction (4)									Omphalitis (21)			Ulnar nerve injury (9)			Thyroid hormones decreased (11)							Benign gastric neoplasm (7)	Central nervous system necrosis (4)							Actinic cheilitis (2)
															Noninfective sialoadenitis (11)			Infusion site rash (4)									Pneumococcal sepsis (21)			Anaesthetic complication neurological (8)			Treponema test positive (11)							Bronchial neoplasm (7)	Cerebral arteriosclerosis (4)							Aquagenic wrinkling of palms (2)
															Acquired oesophageal web (10)			Injection site pallor (4)									Pneumocystis jirovecii infection (21)			Bone fissure (8)			Urine ketone body present (11)							Castleman's disease (7)	Cerebrospinal fluid circulation disorder (4)							Cellulite (2)
															Alcoholic pancreatitis (10)			Injection site recall reaction (4)									Pseudomembranous colitis (21)			Brain contusion (8)			Amniotic fluid volume increased (10)							Endometrial neoplasm (7)	Cerebrospinal fluid retention (4)							Chronic papillomatous dermatitis (2)
															Duodenal perforation (10)			Medical device site erythema (4)									Renal abscess (21)			Cardiac valve replacement complication (8)			Antineutrophil cytoplasmic antibody positive (10)							Gallbladder neoplasm (7)	Chorea (4)							Circumoral oedema (2)
															Femoral hernia (10)			Medical device site haematoma (4)									Abscess bacterial (20)			Frostbite (8)			Antiphospholipid antibodies (10)							Gammopathy (7)	Clinically isolated syndrome (4)							Cutaneous calcification (2)
															Gingival discomfort (10)			Medical device site injury (4)									Bacterial disease carrier (20)			Gastrointestinal anastomotic stenosis (8)			Blood culture positive (10)							Granular cell tumour (7)	Dropped head syndrome (4)							Eczema vesicular (2)
															Gingival hypertrophy (10)			Medical device site mass (4)									Central nervous system infection (20)			Iliotibial band syndrome (8)			Blood magnesium abnormal (10)							Hepatic adenoma (7)	Drug withdrawal headache (4)							Epidermal necrosis (2)
															Internal hernia (10)			Moaning (4)									Muscle abscess (20)			Keratorhexis (8)			Blood pressure systolic decreased (10)							Hodgkin's disease mixed cellularity stage unspecified (7)	Embolic cerebral infarction (4)							Fungating wound (2)
															Oesophageal mass (10)			Mucosa vesicle (4)									Nasal herpes (20)			Musculoskeletal foreign body (8)			Carbohydrate antigen 125 increased (10)							Hodgkin's disease nodular sclerosis (7)	Horner's syndrome (4)							Granulomatous rosacea (2)
															Pancreatic pseudocyst (10)			Mucosal hypertrophy (4)									Pancreas infection (20)			Pancreatic injury (8)			Drug clearance increased (10)							Lymphatic system neoplasm (7)	Hypertensive encephalopathy (4)							Heliotrope rash (2)
															Peritoneal adhesions (10)			Neurological complication associated with device (4)									Acute pulmonary histoplasmosis (19)			Product administered to patient of inappropriate age (8)			Echocardiogram abnormal (10)							Malignant neoplasm of eyelid (7)	Hypoglycaemic coma (4)							Herpes gestationis (2)
															Plicated tongue (10)			Physical deconditioning (4)									Anal infection (19)			Skin pressure mark (8)			Epstein-Barr virus test positive (10)							Melanoma recurrent (7)	IVth nerve paralysis (4)
															Reflux gastritis (10)			Product intolerance (4)									Bronchitis bacterial (19)			Thermal burns of eye (8)			Heart sounds abnormal (10)							Metastatic carcinoma of the bladder (7)	Limbic encephalitis (4)
															Retroperitoneal haemorrhage (10)			Thirst decreased (4)									Cat scratch disease (19)			Traumatic fracture (8)			Hepatitis B antibody positive (10)							Mucinous breast carcinoma (7)	Moyamoya disease (4)
															Tongue spasm (10)			Tissue irritation (4)									Catheter site infection (19)			Urinary retention postoperative (8)			Hepatitis B surface antibody positive (10)							Neuroendocrine carcinoma metastatic (7)	Myelomalacia (4)
															Abdominal strangulated hernia (9)			Vaccination site warmth (4)									Endocarditis staphylococcal (19)			Wrong device used (8)			Interferon gamma release assay positive (10)							Oesophageal neoplasm (7)	Nerve degeneration (4)
															Abdominal wall cyst (9)			Administration site discomfort (3)									Epiglottitis (19)			Anastomotic haemorrhage (7)			Laparoscopy (10)							Phaeochromocytoma (7)	Osmotic demyelination syndrome (4)
															Abdominal wall disorder (9)			Administration site wound (3)									Escherichia bacteraemia (19)			Animal attack (7)			Lipids abnormal (10)							Pharyngeal neoplasm benign (7)	Poor sucking reflex (4)
															Anorectal stenosis (9)			Application site mass (3)									Implant site infection (19)			Asbestosis (7)			Lymphocyte morphology abnormal (10)							Rectosigmoid cancer (7)	Reduced facial expression (4)
															Diverticulum intestinal haemorrhagic (9)			Catheter site inflammation (3)									Medical device site joint infection (19)			Bladder injury (7)			Progesterone decreased (10)							Testicular seminoma (pure) stage I (7)	Reflexes abnormal (4)
															Duodenal obstruction (9)			Catheter site related reaction (3)									Overgrowth bacterial (19)			Chillblains (7)			Protein C increased (10)							Tubular breast carcinoma (7)	Secondary progressive multiple sclerosis (4)
															Enlarged uvula (9)			Dehiscence (3)									Tracheobronchitis (19)			Exposure to extreme temperature (7)			Prothrombin time shortened (10)							Tumour pain (7)	Seizure cluster (4)
															Gastric volvulus (9)			Drug withdrawal syndrome neonatal (3)									Alveolar osteitis (18)			Hyphaema (7)			SARS-CoV-2 test negative (10)							Adult T-cell lymphoma/leukaemia (6)	Sensorimotor disorder (4)
															Gastrointestinal tract mucosal discolouration (9)			Drug-disease interaction (3)									Gastrointestinal bacterial overgrowth (18)			Incision site rash (7)			Scan abnormal (10)							Angiosarcoma (6)	Spinal cord haemorrhage (4)
															Gingival oedema (9)			Foreign body reaction (3)									Hepatitis E (18)			Metal poisoning (7)			Thyroid hormones increased (10)							Atypical fibroxanthoma (6)	Spinal cord infarction (4)
															Lip erythema (9)			Implant site inflammation (3)									Lower respiratory tract infection bacterial (18)			Nerve root injury (7)			T-lymphocyte count increased (10)							Benign ear neoplasm (6)	Superior sagittal sinus thrombosis (4)
															Small intestinal ulcer haemorrhage (9)			Implant site irritation (3)									Retroperitoneal abscess (18)			Pharyngeal injury (7)			Ultrasound abdomen abnormal (10)							Benign neoplasm of prostate (6)	Tardive dyskinesia (4)
															Splenic artery aneurysm (9)			Injection site alopecia (3)									Sinusitis fungal (18)			Procedural hypotension (7)			Ultrasound liver abnormal (10)							Bladder cancer stage 0, with cancer in situ (6)	Upper motor neurone lesion (4)
															Vasculitis gastrointestinal (9)			Injection site cyst (3)									Viral rash (18)			Radiation skin injury (7)			Basophil count increased (9)							Bone giant cell tumour (6)	Vagus nerve disorder (4)
															Anal polyp (8)			Instillation site erythema (3)									Blastomycosis (17)			Vaccination error (7)			Biopsy liver abnormal (9)							Bronchioloalveolar carcinoma (6)	Acquired syringomyelia (3)
															Anogenital dysplasia (8)			Instillation site pruritus (3)									Bone tuberculosis (17)			Weaning failure (7)			Blood cholesterol (9)							Carcinoid tumour of the gastrointestinal tract (6)	Burning feet syndrome (3)
															Intestinal strangulation (8)			Malabsorption from administration site (3)									Chorioretinitis (17)			Wrong dose (7)			Blood fibrinogen increased (9)							Cervix carcinoma stage I (6)	Cataplexy (3)
															Large intestine erosion (8)			Medical device site erosion (3)									Diarrhoea infectious (17)			Burn oral cavity (6)			Blood testosterone increased (9)							Cervix carcinoma stage III (6)	Cerebellar ataxia (3)
															Malpositioned teeth (8)			Medical device site irritation (3)									Ear infection staphylococcal (17)			Cardiac valve rupture (6)			Blood urea nitrogen/creatinine ratio increased (9)							Chondrosarcoma (6)	Cerebellar atrophy (3)
															Mesenteric arterial occlusion (8)			Medical device site rash (3)									Lower respiratory tract infection fungal (17)			Contraindicated product prescribed (6)			Blood zinc decreased (9)							Cutaneous T-cell lymphoma stage I (6)	Cerebral arteritis (3)
															Necrotising colitis (8)			Medical device site reaction (3)									Pyuria (17)			Eschar (6)			Body mass index abnormal (9)							Diffuse large B-cell lymphoma stage III (6)	Cerebral haemorrhage foetal (3)
															Oedematous pancreatitis (8)			Mucosal hyperaemia (3)									Rotavirus infection (17)			Exposure to contaminated water (6)			Brain scan abnormal (9)							Diffuse large B-cell lymphoma stage IV (6)	Cerebral microangiopathy (3)
															Oral mucosal roughening (8)			Oedema due to hepatic disease (3)									Vestibular neuronitis (17)			Extraskeletal ossification (6)			Coagulation time prolonged (9)							Endometrial cancer stage I (6)	Cranial nerve palsies multiple (3)
															Pancreatic duct obstruction (8)			Potentiating drug interaction (3)									Cervicitis (16)			Foreign body in skin or subcutaneous tissue (6)			Enzyme level abnormal (9)							Essential thrombocythaemia (6)	Drug withdrawal convulsions (3)
															Peptic ulcer haemorrhage (8)			Propulsive gait (3)									External ear cellulitis (16)			Gastroparesis postoperative (6)			Epstein-Barr virus antibody positive (9)							Ewing's sarcoma (6)	Dyslalia (3)
															Pneumatosis intestinalis (8)			Puncture site erythema (3)									Genital infection (16)			Hepatic rupture (6)			Granulocyte count increased (9)							Fibromatosis (6)	Enlarged cerebral perivascular spaces (3)
															Small intestine polyp (8)			Puncture site pain (3)									Measles (16)			Implantation complication (6)			Hepatobiliary scan abnormal (9)							Haemangioblastoma (6)	Epileptic aura (3)
															Steatorrhoea (8)			Puncture site reaction (3)									Meningitis cryptococcal (16)			Incision site hypoaesthesia (6)			Lumbar puncture (9)							Haemangioma of bone (6)	Frontotemporal dementia (3)
															Tooth deposit (8)			Sensation of blood flow (3)									Meningoencephalitis herpetic (16)			Incomplete spinal fusion (6)			Protein urine (9)							Hodgkin's disease nodular sclerosis stage III (6)	Hemiparaesthesia (3)
															Anal fissure haemorrhage (7)			Stent-graft endoleak (3)									Oesophageal infection (16)			Labelled drug-drug interaction medication error (6)			Rheumatoid factor (9)							Marrow hyperplasia (6)	Hyperglycaemic seizure (3)
															Dental plaque (7)			Tissue rupture (3)									Otitis media acute (16)			Product dispensing issue (6)			Vitamin B12 abnormal (9)							Metastatic renal cell carcinoma (6)	Hyperkinesia (3)
															Diverticular fistula (7)			Vessel puncture site pain (3)									Ovarian abscess (16)			Radiation associated pain (6)			Angiotensin converting enzyme increased (8)							Mucoepidermoid carcinoma (6)	Irregular sleep phase (3)
															Gastric mucosal hypertrophy (7)			Administration site extravasation (2)									Rocky mountain spotted fever (16)			Respiratory tract procedural complication (6)			Biopsy lymph gland abnormal (8)							Neoplasm recurrence (6)	Irregular sleep wake rhythm disorder (3)
															Gastrointestinal wall thinning (7)			Administration site haemorrhage (2)									Actinomycosis (15)			Skin graft failure (6)			Biopsy prostate (8)							Neurofibrosarcoma (6)	Leukoencephalomyelitis (3)
															Hernial eventration (7)			Administration site injury (2)									Bartholin's abscess (15)			Skull fractured base (6)			Blood alcohol increased (8)							Oligodendroglioma (6)	Lhermitte's sign (3)
															Lumbar hernia (7)			Administration site warmth (2)									Burn infection (15)			Subdural haemorrhage (6)			Blood pressure diastolic decreased (8)							Optic nerve neoplasm (6)	Lumbosacral radiculopathy (3)
															Oral discharge (7)			Alcohol interaction (2)									Cellulitis orbital (15)			Urethral injury (6)			Blood pressure immeasurable (8)							Papillary cystadenoma lymphomatosum (6)	Medication overuse headache (3)
															Pancreatic steatosis (7)			Application site coldness (2)									Chronic tonsillitis (15)			Wound decomposition (6)			Bone density increased (8)							Pharyngeal cancer (6)	Meningitis noninfective (3)
															Peritoneal disorder (7)			Application site discharge (2)									Endocarditis bacterial (15)			Accidental exposure to product by child (5)			Computerised tomogram head abnormal (8)							Pharyngeal neoplasm (6)	Meningoradiculitis (3)
															Precancerous lesion of digestive tract (7)			Application site discomfort (2)									Eye infection staphylococcal (15)			Airway complication of anaesthesia (5)			CSF oligoclonal band present (8)							Plasmablastic lymphoma (6)	Migraine without aura (3)
															Thrombosis mesenteric vessel (7)			Application site exfoliation (2)									Febrile infection (15)			Anastomotic ulcer haemorrhage (5)			CSF pressure increased (8)							Prostate cancer stage I (6)	Migraine-triggered seizure (3)
															Tongue geographic (7)			Application site scar (2)									Gastroenteritis Escherichia coli (15)			Cardiac function disturbance postoperative (5)			Culture positive (8)							Prostate cancer stage II (6)	Muscle tone disorder (3)
															Tooth demineralisation (7)			Application site urticaria (2)									Herpes dermatitis (15)			Chemical burn of skin (5)			Culture urine positive (8)							Prostate cancer stage III (6)	Myasthenia gravis crisis (3)
															Abdominal fat apron (6)			Capsular contracture associated with breast implant (2)									Herpes zoster oticus (15)			Chemical poisoning (5)			Hepatic enzyme decreased (8)							Splenic neoplasm malignancy unspecified (6)	Opisthotonus (3)
															Abdominal hernia perforation (6)			Catheter site bruise (2)									Nail bed infection (15)			Deep vein thrombosis postoperative (5)			Hepatitis C antibody positive (8)							Testicular cancer metastatic (6)	Peripheral nerve palsy (3)
															Coeliac artery compression syndrome (6)			Catheter site extravasation (2)									Perichondritis (15)			Documented hypersensitivity to administered product (5)			Light chain analysis increased (8)							Testicular neoplasm (6)	Post stroke seizure (3)
															Coeliac artery stenosis (6)			Catheter site haematoma (2)									Periorbital cellulitis (15)			Drug administered in wrong device (5)			Liver scan abnormal (8)							Tongue neoplasm benign (6)
															Duodenitis haemorrhagic (6)			Catheter site injury (2)									Pharyngitis bacterial (15)			Environmental exposure (5)			Nerve conduction studies abnormal (8)							Vaginal neoplasm (6)
															Gastrointestinal ischaemia (6)			Catheter site rash (2)									Skin candida (15)			Exposure to allergen (5)			Nitrite urine present (8)							Acute monocytic leukaemia (5)
															Gastrointestinal wall abnormal (6)			Concomitant disease progression (2)									Tonsillitis streptococcal (15)			Gas poisoning (5)			Ophthalmological examination abnormal (8)							Angiolipoma (5)
															Gingival atrophy (6)			Diet failure (2)									Adenovirus infection (14)			Hair injury (5)			Oxygen consumption decreased (8)							B-cell lymphoma stage III (5)
															Gingival cyst (6)			Extensive swelling of vaccinated limb (2)									Cystitis escherichia (14)			Iatrogenic injury (5)			Polymerase chain reaction (8)							Benign joint neoplasm (5)
															Infantile spitting up (6)			Facial discomfort (2)									Ear infection viral (14)			Ilium fracture (5)			Procalcitonin increased (8)							Bladder transitional cell carcinoma stage I (5)
															Intestinal metaplasia (6)			Implant site oedema (2)									Fungal pharyngitis (14)			Impacted fracture (5)			Red blood cells urine (8)							Bladder transitional cell carcinoma stage II (5)
															Intestinal mucosal tear (6)			Implant site pruritus (2)									Fungal sepsis (14)			Incision site hyperaesthesia (5)			Transaminases abnormal (8)							Bladder transitional cell carcinoma stage III (5)
															Oesophageal hypomotility (6)			Infusion site haemorrhage (2)									Gastrointestinal candidiasis (14)			Kidney contusion (5)			Transferrin saturation decreased (8)							Bone giant cell tumour benign (5)
															Oesophageal ulcer haemorrhage (6)			Infusion site inflammation (2)									Genital infection female (14)			Muscle contusion (5)			Urine calcium increased (8)							Bone sarcoma (5)
															Oral cavity fistula (6)			Infusion site joint swelling (2)									Listeria sepsis (14)			Periorbital haematoma (5)			Vital functions abnormal (8)							Breast fibroma (5)
															Retroperitoneal haematoma (6)			Infusion site urticaria (2)									Pseudomonal sepsis (14)			Pneumoconiosis (5)			Anion gap increased (7)							Cancer pain (5)
															Retroperitoneal mass (6)			Injection site granuloma (2)									Serratia infection (14)			Post procedural haematuria (5)			Antibody test negative (7)							Cardiac neoplasm unspecified (5)
															Salivary gland pain (6)			Injection site joint pain (2)									Superinfection bacterial (14)			Post procedural persistent drain fluid (5)			Bile output increased (7)							Cervix cancer metastatic (5)
															Tongue exfoliation (6)			Injection site joint swelling (2)									Systemic candida (14)			Postoperative respiratory distress (5)			Bilirubin conjugated increased (7)							Chondromatosis (5)
															Acute haemorrhagic ulcerative colitis (5)			Injection site joint warmth (2)									Systemic infection (14)			Sedation complication (5)			Biopsy breast abnormal (7)							Diffuse large B-cell lymphoma stage I (5)
															Anorectal ulcer (5)			Injection site vasculitis (2)									Tuberculosis of central nervous system (14)			Silicosis (5)			Biopsy lung (7)							Disseminated large cell lymphoma (5)
															Dental necrosis (5)			Instillation site pain (2)									Upper respiratory tract infection bacterial (14)			Stoma site hypergranulation (5)			Blood bicarbonate decreased (7)							Ependymoma (5)
															Diverticulum oesophageal (5)			Instillation site warmth (2)									Urinary tract infection staphylococcal (14)			Surgical skin tear (5)			Blood cholinesterase decreased (7)							Eyelid tumour (5)
															Erosive duodenitis (5)			Lipogranuloma (2)									Adenoiditis (13)			Transcription medication error (5)			Blood parathyroid hormone decreased (7)							Huerthle cell carcinoma (5)
															Gastric antral vascular ectasia (5)			Medical device site bruise (2)									Anal fistula infection (13)			Traumatic renal injury (5)			Cardiac function test abnormal (7)							Infected neoplasm (5)
															Gastroenteritis eosinophilic (5)			Medical device site discomfort (2)									Biliary sepsis (13)			Traumatic spinal cord compression (5)			Complement factor C3 decreased (7)							Lipoma of breast (5)
															Gastrointestinal ulcer perforation (5)			Medical device site hypoaesthesia (2)									Encephalomyelitis (13)			Unwanted awareness during anaesthesia (5)			C-reactive protein (7)							Lobular breast carcinoma in situ (5)
															Gastrooesophageal sphincter insufficiency (5)			Medical device site joint effusion (2)									Endocarditis viral (13)			Uterine injury (5)			Crystal urine present (7)							Lung adenocarcinoma stage I (5)
															Malocclusion (5)			Medical device site joint inflammation (2)									Herpes simplex encephalitis (13)			Vascular graft complication (5)			CSF red blood cell count positive (7)							Lung carcinoma cell type unspecified stage II (5)
															Oesophageal discomfort (5)			Medical device site scar (2)									Incision site cellulitis (13)			Vascular graft occlusion (5)			Electrocardiogram repolarisation abnormality (7)							Lung squamous cell carcinoma metastatic (5)
															Oral papule (5)			Medical device site thrombosis (2)									Oophoritis (13)			Anastomotic fistula (4)			Granulocyte count decreased (7)							Lymphocytic lymphoma (5)
															Pharyngo-oesophageal diverticulum (5)			Medical device site ulcer (2)									Oropharyngitis fungal (13)			Arteriovenous fistula site complication (4)			Hepatitis B surface antigen positive (7)							Malignant ascites (5)
															Portal hypertensive gastropathy (5)			Medical device site vesicles (2)									Pneumonia influenzal (13)			Bone graft lysis (4)			Influenza virus test positive (7)							Malignant neoplasm of ampulla of Vater (5)
															Rectal ulcer haemorrhage (5)			Mucosal atrophy (2)									Pneumonia klebsiella (13)			Brain herniation (4)			Intraocular pressure test (7)							Malignant neoplasm of spinal cord (5)
															Spigelian hernia (5)			Oedema due to cardiac disease (2)									Sweat gland infection (13)			Burn oesophageal (4)			Megakaryocytes increased (7)							Medullary thyroid cancer (5)
															Abdominal wall mass (4)			Pelvic fibrosis (2)									Viral sinusitis (13)			Crush injury (4)			Red blood cell sedimentation rate (7)							Mesenteric neoplasm (5)
															Anal hypoaesthesia (4)			Puncture site bruise (2)									Chest wall abscess (12)			Depression postoperative (4)			Salmonella test positive (7)							Neurilemmoma benign (5)
															Anal spasm (4)			Puncture site discharge (2)									Conjunctivitis viral (12)			Exposure to contaminated air (4)			Scan abdomen abnormal (7)							Non-Hodgkin's lymphoma stage III (5)
															Angina bullosa haemorrhagica (4)			Puncture site swelling (2)									Diabetic foot infection (12)			Exposure to radiation (4)			Smooth muscle antibody positive (7)							Oesophageal cancer metastatic (5)
															Apical granuloma (4)			Scar inflammation (2)									Endophthalmitis (12)			Exposure via eye contact (4)			Troponin T increased (7)							Oropharyngeal squamous cell carcinoma (5)
															Appendiceal mucocoele (4)			Similar reaction on previous exposure to drug (2)									Gastritis bacterial (12)			Exposure via father (4)			Ultrasound kidney abnormal (7)							Osteosarcoma (5)
															Cheilitis granulomatosa (4)			Sudden infant death syndrome (2)									Herpes zoster disseminated (12)			Eyelid injury (4)			Urinary sediment present (7)							Ovarian fibroma (5)
															Duodenogastric reflux (4)			Therapeutic reaction time decreased (2)									Joint tuberculosis (12)			Femoral nerve injury (4)			Urine leukocyte esterase positive (7)							Papillary renal cell carcinoma (5)
															Enamel anomaly (4)			Vaccination site haemorrhage (2)									Meningitis pneumococcal (12)			Fracture displacement (4)			Acoustic stimulation tests abnormal (6)							Pelvic neoplasm (5)
															Faecalith (4)			Vaccination site nodule (2)									Oral bacterial infection (12)			Gallbladder injury (4)			Alanine aminotransferase decreased (6)							Peritoneal neoplasm (5)
															Gastric hypomotility (4)			Vaccination site pruritus (2)									Pharyngotonsillitis (12)			Graft complication (4)			Albumin globulin ratio decreased (6)							Pleomorphic adenoma (5)
															Gastric varices haemorrhage (4)			Visceral oedema (2)									Pneumonia necrotising (12)			Graft thrombosis (4)			Blood magnesium increased (6)							Primary mediastinal large B-cell lymphoma (5)
															Gingival blister (4)			Administration site dermatitis (1)									Q fever (12)			Human bite (4)			Blood oestrogen increased (6)							Prolactin-producing pituitary tumour (5)
															Gingival erosion (4)			Administration site discolouration (1)									Salmonella sepsis (12)			Inappropriate schedule of product discontinuation (4)			Blood uric acid abnormal (6)							Renal cancer stage III (5)
															Hypoaesthesia teeth (4)			Administration site induration (1)									Salpingitis (12)			Intentional device misuse (4)			Body mass index decreased (6)							Renal cancer stage IV (5)
															Ileus spastic (4)			Administration site joint movement impairment (1)									Spleen tuberculosis (12)			Kidney rupture (4)			Carcinoembryonic antigen increased (6)							Renal cell carcinoma stage I (5)
															Intestinal ulcer perforation (4)			Administration site mass (1)									Stitch abscess (12)			Maternal exposure before pregnancy (4)			Coagulation time shortened (6)							Salivary gland adenoma (5)
															Lower gastrointestinal perforation (4)			Administration site paraesthesia (1)									Toxic shock syndrome (12)			Paranasal sinus injury (4)			Cystoscopy (6)							Soft tissue sarcoma (5)
															Mesenteric artery thrombosis (4)												Whipple's disease (12)			Periprosthetic fracture (4)			Drug level fluctuating (6)							Spindle cell sarcoma (5)
															Mesenteric panniculitis (4)												Viral myocarditis (12)			Post procedural urine leak (4)			Enzyme level decreased (6)							Thyroid adenoma (5)
															Mesenteric vascular occlusion (4)												Viral skin infection (12)			Postoperative hypertension (4)			Gamma-glutamyltransferase abnormal (6)							Thyroid cancer recurrent (5)
															Oesophageal motility disorder (4)												Bacterial pyelonephritis (11)			Postoperative renal failure (4)			Helicobacter test positive (6)							Ureteric cancer (5)
															Omental infarction (4)												Breast cellulitis (11)			Postoperative respiratory failure (4)			Herpes simplex test positive (6)							Urethral cancer (5)
															Oral mucosa erosion (4)												Dermo-hypodermitis (11)			Product administration interrupted (4)			Mean cell haemoglobin concentration increased (6)							Adenocarcinoma of the cervix (4)
															Pancreatic atrophy (4)												Erythema migrans (11)			Radiation associated haemorrhage (4)			Mean cell volume abnormal (6)							Adrenal gland cancer (4)
															Pancreatic calcification (4)												Lip infection (11)			Reactive gastropathy (4)			Mononucleosis heterophile test positive (6)							Angiomyolipoma (4)
															Peritoneal perforation (4)												Ophthalmic herpes simplex (11)			Repetitive strain injury (4)			PO2 decreased (6)							Benign abdominal neoplasm (4)
															Pigmentation lip (4)												Sexually transmitted disease (11)			Stoma site discomfort (4)			Pulse pressure decreased (6)							Benign neoplasm of cervix uteri (4)
															Poor dental condition (4)												Staphylococcal osteomyelitis (11)			Stoma site pruritus (4)			Reticulocyte count increased (6)							Benign neoplasm of eyelid (4)
															Rectourethral fistula (4)												Syphilis (11)			Tendon dislocation (4)			Sensory level abnormal (6)							Benign soft tissue neoplasm (4)
															Superior mesenteric artery syndrome (4)												Tongue fungal infection (11)			Unintentional medical device removal (4)			Synovial fluid white blood cells positive (6)							Biliary neoplasm (4)
															Tongue dysplasia (4)												Urinary bladder abscess (11)			Vascular access complication (4)			Ultrasound antenatal screen abnormal (6)							Carcinoid tumour of the small bowel (4)
															Abdominal incarcerated hernia (3)												Cerebral toxoplasmosis (10)			Vascular pseudoaneurysm (4)			Activated partial thromboplastin time shortened (5)							Carcinoid tumour of the stomach (4)
															Abdominal wall haematoma (3)												Complicated appendicitis (10)			Burn of internal organs (3)			Alpha 1 foetoprotein increased (5)							Cervix carcinoma recurrent (4)
															Achlorhydria (3)												Graft infection (10)			Chemical burns of eye (3)			Alpha tumour necrosis factor increased (5)							Cervix carcinoma stage II (4)
															Anal dilatation (3)												Infection reactivation (10)			Confusion postoperative (3)			Amylase decreased (5)							Cervix carcinoma stage IV (4)
															Anal prolapse (3)												Klebsiella sepsis (10)			Deafness traumatic (3)			Anti-cyclic citrullinated peptide antibody (5)							Chronic leukaemia (4)
															Anal sphincter hypertonia (3)												Lymph node abscess (10)			Drug dispensed to wrong patient (3)			Apgar score low (5)							Chronic lymphocytic leukaemia stage 0 (4)
															Atrophic glossitis (3)												Mycobacterium chelonae infection (10)			Exposure to chemical pollution (3)			Biopsy bone marrow (5)							Colon cancer stage III (4)
															Coating in mouth (3)												Mycoplasma infection (10)			Exposure to contaminated device (3)			Biopsy site unspecified abnormal (5)							Colorectal cancer stage IV (4)
															Cryptitis (3)												Nasal abscess (10)			Extradural haematoma (3)			Blood alkaline phosphatase abnormal (5)							Cutaneous T-cell lymphoma stage II (4)
															Dental paraesthesia (3)												Parvovirus infection (10)			Foreign body in ear (3)			Blood creatine abnormal (5)							Endocrine neoplasm (4)
															Dieulafoy's vascular malformation (3)												Pericarditis infective (10)			Foreign body ingestion (3)			Blood fibrinogen decreased (5)							Endometrial cancer metastatic (4)
															Gastric varices (3)												Pericarditis tuberculous (10)			Gastrointestinal anastomotic complication (3)			Blood insulin abnormal (5)							Epstein Barr virus positive mucocutaneous ulcer (4)
															Gingivitis ulcerative (3)												Peritoneal abscess (10)			Gastrointestinal stoma necrosis (3)			Blood test (5)							Epstein-Barr virus associated lymphoproliferative disorder (4)
															Hypertrophy of tongue papillae (3)												Pneumonia haemophilus (10)			Genital injury (3)			Borrelia test positive (5)							Female reproductive neoplasm (4)
															Incarcerated inguinal hernia (3)												Splenic abscess (10)			Haemodialysis complication (3)			Coagulation factor decreased (5)							Ganglioneuroma (4)
															Inguinal hernia strangulated (3)												Streptococcal abscess (10)			Incision site ulcer (3)			Complement factor C4 decreased (5)							Genital cancer male (4)
															Inguinal hernia, obstructive (3)												Streptococcal urinary tract infection (10)			Incorrect product formulation administered (3)			Creatinine renal clearance decreased (5)							Genitourinary tract neoplasm (4)
															Intestinal steatosis (3)												Tonsillitis bacterial (10)			Joint capsule rupture (3)			Cytology abnormal (5)							Giant cell tumour of tendon sheath (4)
															Jejunal perforation (3)												Urinary tract infection fungal (10)			Joint dislocation postoperative (3)			Differential white blood cell count abnormal (5)							Hair follicle tumour benign (4)
															Lymphoid hyperplasia of intestine (3)												Viral sepsis (10)			Meniscus cyst (3)			Drug screen false positive (5)							Hepatic cancer stage IV (4)
															Mechanical ileus (3)												Wound infection fungal (10)			Musculoskeletal injury (3)			Electrocardiogram change (5)							Hormone receptor positive breast cancer (4)
															Mesenteritis (3)												Amniotic cavity infection (9)			Occupational exposure to air contaminants (3)			Electrocardiogram T wave abnormal (5)							Hypopharyngeal cancer (4)
															Obstructive defaecation (3)												Bacterial abdominal infection (9)			Pancreatic leak (3)			Exercise electrocardiogram abnormal (5)							Inflammatory pseudotumour (4)
															Oral lichenoid reaction (3)												Cellulitis streptococcal (9)			Periprocedural myocardial infarction (3)			Gene mutation identification test positive (5)							Intracranial meningioma malignant (4)
															Pancreatic duct stenosis (3)												Citrobacter infection (9)			Plaque shift (3)			Glycosylated haemoglobin (5)							Intraductal papillary mucinous neoplasm (4)
															Pancreatic haemorrhage (3)												Clostridium colitis (9)			Pneumonitis chemical (3)			Haematology test abnormal (5)							Lung squamous cell carcinoma stage III (4)
															Parotid duct obstruction (3)												Cystitis bacterial (9)			Poor quality device used (3)			Hepatitis A antibody positive (5)							Lymphangioma (4)
															Pelvic floor dysfunction (3)												Herpes simplex hepatitis (9)			Post procedural erythema (3)			Hepatitis B antibody negative (5)							Malignant anorectal neoplasm (4)
															Periodontal inflammation (3)												Infection in an immunocompromised host (9)			Post procedural myocardial infarction (3)			Histology abnormal (5)							Malignant mesenteric neoplasm (4)
															Protein-losing gastroenteropathy (3)												Infective glossitis (9)			Post procedural pruritus (3)			Human chorionic gonadotropin decreased (5)							Malignant respiratory tract neoplasm (4)
															Salivary gland cyst (3)												Infective tenosynovitis (9)			Radiation proctitis (3)			Intra-abdominal pressure increased (5)							Malignant transformation (4)
															Strangulated umbilical hernia (3)												Infusion site infection (9)			Rectal injury (3)			Light chain analysis abnormal (5)							Malignant urinary tract neoplasm (4)
															Tongue cyst (3)												Intestinal tuberculosis (9)			Shunt malfunction (3)			Mean cell haemoglobin (5)							Metastases to adrenals (4)
															Tongue rough (3)												Mucocutaneous leishmaniasis (9)			Shunt occlusion (3)			Neurological examination abnormal (5)							Metastases to meninges (4)
															Tooth resorption (3)												Mycobacterium kansasii infection (9)			Skin graft detachment (3)			Occult blood (5)							Metastases to stomach (4)
															Trichoglossia (3)												Necrotising fasciitis streptococcal (9)			Spinal cord injury lumbar (3)			Oxygen saturation increased (5)							Metastases to the mediastinum (4)
															Umbilical hernia perforation (3)												Oral tuberculosis (9)			Spinal cord injury thoracic (3)			Pregnancy test false positive (5)							Myxofibrosarcoma (4)
															Uvulitis (3)												Osteomyelitis chronic (9)			Splenic injury (3)			Prostate examination abnormal (5)							Naevus haemorrhage (4)
															Abdominal compartment syndrome (2)												Parainfluenzae virus infection (9)			Stoma site induration (3)			Protein total (5)							Nasal neoplasm benign (4)
															Abdominal migraine (2)												Peritonitis bacterial (9)			Tracheostomy malfunction (3)			Prothrombin level increased (5)							Nervous system neoplasm (4)
															Abdominal rebound tenderness (2)												Proteus infection (9)			Transfusion related complication (3)			Prothrombin time abnormal (5)							Oesophageal papilloma (4)
															Aerophagia (2)												Pyelitis (9)			Transplant dysfunction (3)			Pseudomonas test positive (5)							Oral neoplasm benign (4)
															Anaesthesia oral (2)												Scrotal infection (9)			Traumatic ulcer (3)			Red cell distribution width decreased (5)							Oral papilloma (4)
															Aortoenteric fistula (2)												Septic arthritis streptococcal (9)			Vascular access site thrombosis (3)			Rheumatoid factor decreased (5)							Ovarian germ cell teratoma benign (4)
															Apoptotic colonopathy (2)												Tuberculoma of central nervous system (9)			Vascular bypass dysfunction (3)			SARS-CoV-2 antibody test negative (5)							Paraneoplastic syndrome (4)
															Auriculotemporal syndrome (2)												Urethritis (9)			Vascular graft thrombosis (3)			Serum ferritin abnormal (5)							Pseudomyxoma peritonei (4)
															Autoimmune enteropathy (2)												Urinary tract infection enterococcal (9)			VIIIth nerve injury (3)			Systemic lupus erythematosus disease activity index increased (5)							Rectal adenoma (4)
															Bezoar (2)												West Nile viral infection (9)			Acetabulum fracture (2)			Tender joint count increased (5)							Renal cancer stage II (4)
															Cheilosis (2)												Bacteriuria (8)			Anaesthetic complication cardiac (2)			Thyroxine increased (5)							Renal oncocytoma (4)
															Chronic gastrointestinal bleeding (2)												Candida sepsis (8)			Arteriovenous fistula occlusion (2)			Total lung capacity abnormal (5)							Sarcoma metastatic (4)
															Colitis erosive (2)												Cellulitis of male external genital organ (8)			Axillary web syndrome (2)			Treponema test false positive (5)							Second primary malignancy (4)
															Dental pulp disorder (2)												Colostomy infection (8)			Carcinogenicity (2)			Tuberculin test (5)							Signet-ring cell carcinoma (4)
															Diabetic gastroparesis (2)												Conjunctivitis bacterial (8)			Cardiac contusion (2)			White blood cell count (5)							Small intestine carcinoma metastatic (4)
															Distal intestinal obstruction syndrome (2)												Ear, nose and throat infection (8)			Central cord syndrome (2)			Viral load increased (5)							Squamous cell carcinoma of head and neck (4)
															Diverticulum gastric (2)												Endometritis (8)			Cervix injury (2)			Vitamin C decreased (5)							Squamous cell carcinoma of pharynx (4)
															Duodenal polyp (2)												Enterovirus infection (8)			Circumstance or information capable of leading to device use error (2)			Albumin globulin ratio increased (4)							Sweat gland tumour (4)
															Ectopic gastric mucosa (2)												Epstein-Barr virus infection reactivation (8)			Complications of transplant surgery (2)			Albumin urine present (4)							Teratoma (4)
															Enterocele (2)												Escherichia pyelonephritis (8)			Coronary vascular graft occlusion (2)			Amylase abnormal (4)							Tumour invasion (4)
															Epiploic appendagitis (2)												Eye infection toxoplasmal (8)			Cranial nerve injury (2)			Anion gap decreased (4)							Tumour necrosis (4)
															Femoral hernia strangulated (2)												Fracture infection (8)			Device placement issue (2)			Anticonvulsant drug level decreased (4)							Tumour rupture (4)
															Fibrosing colonopathy (2)												Gallbladder abscess (8)			Drain site complication (2)			Antimitochondrial antibody positive (4)							Acanthoma (3)
															Gastric atony (2)												Gastroenteritis bacterial (8)			Drug titration error (2)			Antipsychotic drug level increased (4)							Anal cancer metastatic (3)
															Gastric hypermotility (2)												Genitourinary tract infection (8)			Duplicate therapy error (2)			Anti-thyroid antibody positive (4)							B precursor type acute leukaemia (3)
															Gastric prolapse (2)												Infective exacerbation of bronchiectasis (8)			Dural tear (2)			Aspiration bone marrow (4)							Benign muscle neoplasm (3)
															Gastrointestinal amyloidosis (2)												Meningitis meningococcal (8)			Ear canal abrasion (2)			Autoantibody test (4)							Benign neoplasm of eye (3)
															Gastrointestinal angiodysplasia (2)												Mesenteric abscess (8)			Ear canal injury (2)			Bacillus test positive (4)							Benign oesophageal neoplasm (3)
															Gastrointestinal tract mucosal pigmentation (2)												Mycobacterium fortuitum infection (8)			Electric injury (2)			Bile output abnormal (4)							Benign vaginal neoplasm (3)
															Gastrointestinal vascular malformation (2)												Paraspinal abscess (8)			Electrical burn (2)			Biopsy lung abnormal (4)							Bladder papilloma (3)
															Gastrointestinal vascular malformation haemorrhagic (2)												Perineal infection (8)			Exposure via contaminated device (2)			Blood beta-D-glucan increased (4)							Bladder transitional cell carcinoma recurrent (3)
															Glossoptosis (2)												Rabies (8)			Exposure via ingestion (2)			Blood calcium (4)							Breast angiosarcoma (3)
															Hiatus hernia strangulated (2)												Respiratory moniliasis (8)			Eye luxation (2)			Blood chloride abnormal (4)							Cerebellar tumour (3)
															Incarcerated umbilical hernia (2)												Septic embolus (8)			Eyelid abrasion (2)			Blood chromium increased (4)							Cerebral haemangioma (3)
															Infantile colic (2)												Sinusitis aspergillus (8)			Eyelid contusion (2)			Blood creatine phosphokinase MB increased (4)							Connective tissue neoplasm (3)
															Infantile vomiting (2)												Streptococcal bacteraemia (8)			Eyelid scar (2)			Blood folate abnormal (4)							Craniopharyngioma (3)
															Intestinal angioedema (2)												Tuberculosis liver (8)			Failed in vitro fertilisation (2)			Blood gases abnormal (4)							Enteropathy-associated T-cell lymphoma (3)
															Intestinal pseudo-obstruction (2)												Tuberculosis of genitourinary system (8)			Fallopian tube perforation (2)			Blood immunoglobulin A decreased (4)							Gastric cancer stage IV (3)
															Intestinal villi atrophy (2)												Wound infection pseudomonas (8)			Fascial rupture (2)			Blood pH decreased (4)							Gastrointestinal cancer metastatic (3)
															Jejunal ulcer (2)												Vulvitis (8)			Flatback syndrome (2)			Blood pressure orthostatic decreased (4)							Glottis carcinoma (3)
															Mallory-Weiss syndrome (2)												Acute hepatitis B (7)			Graft haemorrhage (2)			B-lymphocyte count decreased (4)							Hepatobiliary neoplasm (3)
															Mesenteric artery embolism (2)												Anal fungal infection (7)			Heat illness (2)			Carbon dioxide abnormal (4)							Infected naevus (3)
															Neurogenic bowel (2)												Aspergilloma (7)			Heat oedema (2)			Carotid bruit (4)							Large cell lung cancer (3)
															Oesophageal fibrosis (2)												Bacterial toxaemia (7)			Hepatobiliary procedural complication (2)			Catheterisation cardiac abnormal (4)							Laryngeal papilloma (3)
															Oesophagitis haemorrhagic (2)												Bartholinitis (7)			Incisional hernia, obstructive (2)			Cell marker increased (4)							Leukaemia recurrent (3)
															Oesophagitis ulcerative (2)												Bursitis infective staphylococcal (7)			Incorrect disposal of product (2)			Coagulation test abnormal (4)							Lip and/or oral cavity cancer stage 0 (3)
															Oral dysaesthesia (2)												Cytomegalovirus gastrointestinal infection (7)			Intentional underdose (2)			Creatinine urine increased (4)							Lung carcinoma cell type unspecified stage 0 (3)
															Oral mucosal hypertrophy (2)												Diverticulitis intestinal haemorrhagic (7)			Internal injury (2)			Crystal urine (4)							Lung squamous cell carcinoma stage I (3)
																											Ear infection bacterial (7)						CSF white blood cell count positive (4)
																											Enterococcal sepsis (7)						CSF volume increased (4)
																											Enterocolitis infectious (7)						Culture stool positive (4)
																											Eye abscess (7)						Diagnostic procedure (4)
																											Fournier's gangrene (7)						Drug screen negative (4)
																											Gastroenteritis clostridial (7)						Electromyogram abnormal (4)
																											Genital herpes zoster (7)						Endoscopic retrograde cholangiopancreatography (4)
																											Herpes zoster infection neurological (7)						Endoscopy upper gastrointestinal tract (4)
																											Malaria (7)						Enterococcus test positive (4)
																											Myringitis (7)						Heavy metal increased (4)
																											Sebaceous gland infection (7)						Hepatitis B antigen positive (4)
																											Sepsis syndrome (7)						Human chorionic gonadotropin abnormal (4)
																											Tinea capitis (7)						Immunosuppressant drug level decreased (4)
																											Ureteritis (7)						Intraocular pressure fluctuation (4)
																											Abdominal hernia infection (6)						JC polyomavirus test positive (4)
																											Abscess soft tissue (6)						KL-6 increased (4)
																											Alpha haemolytic streptococcal infection (6)						Laboratory test (4)
																											Anorectal cellulitis (6)						LE cells (4)
																											Appendiceal abscess (6)						Lipase decreased (4)
																											Cardiac valve vegetation (6)						Lumbar puncture abnormal (4)
																											Clostridial sepsis (6)						Magnetic resonance imaging thoracic abnormal (4)
																											Corneal infection (6)						Myocardial strain imaging (4)
																											Coxsackie viral infection (6)						Natural killer cell count increased (4)
																											Cytomegalovirus enterocolitis (6)						N-terminal prohormone brain natriuretic peptide increased (4)
																											Fungaemia (6)						Oestrogen receptor assay positive (4)
																											Fungal rhinitis (6)						Pain threshold decreased (4)
																											Gastritis viral (6)						PCO2 decreased (4)
																											Gastroenteritis rotavirus (6)						Peripheral pulse decreased (4)
																											Gastroenteritis staphylococcal (6)						pH urine increased (4)
																											Gonorrhoea (6)						Physical examination abnormal (4)
																											Helminthic infection (6)						Prealbumin decreased (4)
																											Infective aneurysm (6)						Prostatic specific antigen decreased (4)
																											Intestinal gangrene (6)						Psychiatric evaluation (4)
																											JC virus infection (6)						Skin turgor decreased (4)
																											Mononucleosis syndrome (6)						Smear site unspecified abnormal (4)
																											Mycobacterium abscessus infection (6)						Swollen joint count increased (4)
																											Neurological infection (6)						Thyroxine decreased (4)
																											Osteomyelitis bacterial (6)						Toxicologic test abnormal (4)
																											Pneumococcal infection (6)						Tri-iodothyronine decreased (4)
																											Pneumonia cytomegaloviral (6)						Tuberculin test false positive (4)
																											Post viral fatigue syndrome (6)						Tumour marker abnormal (4)
																											Post-acute COVID-19 syndrome (6)						Ultrasound Doppler abnormal (4)
																											Pyomyositis (6)						Visual evoked potentials abnormal (4)
																											Rectovaginal septum abscess (6)						X-ray limb abnormal (4)
																											Relapsing fever (6)						X-ray of pelvis and hip abnormal (4)
																											Renal tuberculosis (6)						Adenosine deaminase increased (3)
																											Roseola (6)						Allergy test positive (3)
																											Trichomoniasis (6)						Amphetamines positive (3)
																											Typhoid fever (6)						Angiogram (3)
																											Urinary tract abscess (6)						Anticoagulation drug level above therapeutic (3)
																											Vulvovaginitis (6)						Antineutrophil cytoplasmic antibody (3)
																											Abdominal wall infection (5)						Aspergillus test positive (3)
																											Acid fast bacilli infection (5)						Basophil count decreased (3)
																											Bed bug infestation (5)						Biopsy colon abnormal (3)
																											Biliary tract infection (5)						Biopsy lymph gland (3)
																											Bronchopulmonary aspergillosis allergic (5)						Blood 1,25-dihydroxycholecalciferol decreased (3)
																											Candida pneumonia (5)						Blood bicarbonate increased (3)
																											Cholangitis infective (5)						Blood growth hormone decreased (3)
																											CNS ventriculitis (5)						Blood homocysteine increased (3)
																											Coronavirus pneumonia (5)						Blood immunoglobulin M decreased (3)
																											Corynebacterium infection (5)						Blood osmolarity decreased (3)
																											Creutzfeldt-Jakob disease (5)						Blood pH increased (3)
																											Cytomegalovirus chorioretinitis (5)						Blood pressure orthostatic (3)
																											Cytomegalovirus enteritis (5)						Blood uric acid decreased (3)
																											Cytomegalovirus hepatitis (5)						Breath sounds (3)
																											Dacryocystitis (5)						Candida test positive (3)
																											Dermatophytosis (5)						Carbohydrate antigen 19-9 increased (3)
																											Endocarditis enterococcal (5)						CD4 lymphocytes abnormal (3)
																											Enterocolitis viral (5)						CD4 lymphocytes decreased (3)
																											Gastritis fungal (5)						Coagulation time abnormal (3)
																											Genital candidiasis (5)						Complement factor C4 increased (3)
																											Genital herpes simplex (5)						Computerised tomogram liver abnormal (3)
																											Giardiasis (5)						Coombs direct test positive (3)
																											Hepatic amoebiasis (5)						Coombs test positive (3)
																											Herpes simplex meningitis (5)						Cortisol abnormal (3)
																											Herpes simplex meningoencephalitis (5)						Cortisol increased (3)
																											Herpes zoster meningitis (5)						CSF lymphocyte count abnormal (3)
																											Human herpesvirus 6 infection (5)						CSF oligoclonal band (3)
																											Immune reconstitution inflammatory syndrome associated tuberculosis (5)						Culture throat positive (3)
																											Infected bunion (5)						Culture wound positive (3)
																											Infective myositis (5)						Dermatologic examination abnormal (3)
																											Infective spondylitis (5)						Drug clearance decreased (3)
																											Laryngitis viral (5)						Drug level above therapeutic (3)
																											Leptospirosis (5)						Drug metabolising enzyme increased (3)
																											Lice infestation (5)						Echocardiogram (3)
																											Lymphadenitis bacterial (5)						Electrocardiogram PR shortened (3)
																											Meningococcal sepsis (5)						Electrocardiogram T wave amplitude decreased (3)
																											Moraxella infection (5)						Electrophoresis protein abnormal (3)
																											Norovirus infection (5)						Enterobacter test positive (3)
																											Oral pustule (5)						Eosinophil count abnormal (3)
																											Oral viral infection (5)						Gastrointestinal examination abnormal (3)
																											Otitis media chronic (5)						Gastrointestinal stoma output decreased (3)
																											Pasteurella infection (5)						Globulins decreased (3)
																											Penile infection (5)						Glucose urine present (3)
																											Perinephric abscess (5)						Head circumference abnormal (3)
																											Pleural infection (5)						Hepatic artery flow decreased (3)
																											Pneumonia escherichia (5)						Hepatitis B DNA assay positive (3)
																											Pulmonary tuberculoma (5)						HIV test false positive (3)
																											Pyonephrosis (5)						HLA marker study positive (3)
																											Salpingo-oophoritis (5)						Imaging procedure abnormal (3)
																											Sepsis neonatal (5)
																											Sporotrichosis (5)
																											Stenotrophomonas infection (5)
																											Sweating fever (5)
																											Systemic mycosis (5)
																											Testicular abscess (5)
																											Tuberculous laryngitis (5)
																											Tubo-ovarian abscess (5)
																											Tularaemia (5)
																											Urinary tract infection pseudomonal (5)
																											Abscess fungal (4)
																											Abscess of salivary gland (4)
																											Amoebiasis (4)
																											Application site infection (4)
																											Arthritis viral (4)
																											Babesiosis (4)
																											Bacterial food poisoning (4)
																											BK virus infection (4)
																											Bovine tuberculosis (4)
																											Cellulitis gangrenous (4)
																											Cerebral fungal infection (4)
																											Dacryocanaliculitis (4)
																											Eczema herpeticum (4)
																											Encephalitis brain stem (4)
																											Eye infection intraocular (4)
																											Gas gangrene (4)
																											Gastric ulcer helicobacter (4)
																											Gastroenteritis cryptosporidial (4)
																											Genital infection bacterial (4)
																											Hepatic infection bacterial (4)
																											Hypopyon (4)
																											Infected varicose vein (4)
																											Infestation (4)
																											Ludwig angina (4)
																											Medical device site abscess (4)
																											Morganella infection (4)
																											Mucormycosis (4)
																											Mycetoma mycotic (4)
																											Neuroborreliosis (4)
																											Nipple infection (4)
																											Paracoccidioides infection (4)
																											Peptostreptococcus infection (4)
																											Phlebitis infective (4)
																											Pleurisy viral (4)
																											Pneumonia chlamydial (4)
																											Poliomyelitis (4)
																											Pyelonephritis chronic (4)
																											Salmonella bacteraemia (4)
																											Severe acute respiratory syndrome (4)
																											Shunt infection (4)
																											Subacute endocarditis (4)
																											Subdural abscess (4)
																											Trichophytosis (4)
																											Umbilical sepsis (4)
																											Varicella zoster pneumonia (4)
																											Vestibulitis (4)
																											Viraemia (4)
																											Viral diarrhoea (4)
																											Viral oesophagitis (4)
																											Viral tonsillitis (4)
																											Vulvovaginitis streptococcal (4)
																											Yersinia infection (4)
																											Abscess of eyelid (3)
																											Abscess sweat gland (3)
																											Acquired immunodeficiency syndrome (3)
																											American trypanosomiasis (3)
																											Amoebic dysentery (3)
																											Anastomotic infection (3)
																											Antibiotic associated colitis (3)
																											Application site pustules (3)
																											Arteriovenous fistula site infection (3)
																											Arteriovenous graft site infection (3)
																											Arthropod infestation (3)
																											Atypical mycobacterial pneumonia (3)
																											Avian influenza (3)
																											Bacillus infection (3)
																											Bacterial colitis (3)
																											Bacterial prostatitis (3)
																											Balanitis candida (3)
																											Blastocystis infection (3)
																											Catheter site cellulitis (3)
																											Cellulitis pharyngeal (3)
																											Chronic hepatitis B (3)
																											Chronic hepatitis C (3)
																											Colon gangrene (3)
																											Cutaneous nocardiosis (3)
																											Cystitis klebsiella (3)
																											Cytomegalovirus mononucleosis (3)
																											Cytomegalovirus oesophagitis (3)
																											Dental fistula (3)
																											Direct infection transmission (3)
																											Eczema impetiginous (3)
																											Encephalitis meningococcal (3)
																											Enterococcal bacteraemia (3)
																											Enterocolitis bacterial (3)
																											Epidemic polyarthritis (3)
																											Erythema induratum (3)
																											Erythema infectiosum (3)
																											Erythrasma (3)
																											Foot and mouth disease (3)
																											Gallbladder empyema (3)
																											Gardnerella infection (3)
																											Herpes oesophagitis (3)
																											Herpes simplex viraemia (3)
																											Herpes zoster reactivation (3)
																											Human polyomavirus infection (3)
																											Infectious thyroiditis (3)
																											Infective thrombosis (3)
																											Infusion site cellulitis (3)
																											Intrauterine infection (3)
																											Laryngitis bacterial (3)
																											Laryngitis fungal (3)
																											Leprosy (3)
																											Medical device site cellulitis (3)
																											Meningitis herpes (3)
																											Meningitis staphylococcal (3)
																											Meningitis streptococcal (3)
																											Meningococcal infection (3)
																											Metapneumovirus infection (3)
																											Micrococcus infection (3)
																											Myocarditis bacterial (3)
																											Necrotising fasciitis staphylococcal (3)
																											Nephritis bacterial (3)
																											Orf (3)
																											Osteomyelitis acute (3)
																											Pancreatic abscess (3)
																											Parasite allergy (3)
																											Penile abscess (3)
																											Perianal streptococcal infection (3)
																											Periorbital abscess (3)
																											Peritonsillitis (3)
																											Periumbilical abscess (3)
																											Pneumonia blastomyces (3)
																											Pneumonia herpes viral (3)
																											Pneumonia respiratory syncytial viral (3)
																											Prostatitis Escherichia coli (3)
																											Pseudomonal bacteraemia (3)
																											Purulent pericarditis (3)
																											Renal cyst infection (3)
																											Rift Valley fever (3)
																											Septic encephalopathy (3)
																											Shigella infection (3)
																											Sinobronchitis (3)
																											Staphylococcal pharyngitis (3)
																											Staphylococcal scalded skin syndrome (3)
																											Streptococcal endocarditis (3)
																											Subdiaphragmatic abscess (3)
																											Toxic shock syndrome staphylococcal (3)
																											Tuberculosis of eye (3)
																											Urinary tract infection viral (3)
																											Vaccine breakthrough infection (3)
																											Vaginitis gardnerella (3)
																											Viral cardiomyopathy (3)
																											Viral labyrinthitis (3)
																											Viral pericarditis (3)
																											Viral rhinitis (3)
																											Abortion infected (2)
																											Acanthamoeba infection (2)
																											Acinetobacter bacteraemia (2)
																											Acinetobacter infection (2)
																											Acute endocarditis (2)
																											Adenoviral upper respiratory infection (2)
																											Aeromonas infection (2)
																											Air-borne transmission (2)
																											Alternaria infection (2)
																											Anorectal human papilloma virus infection (2)
																											Aortitis salmonella (2)
																											Arteritis infective (2)
																											Arthritis salmonella (2)
																											Bacterial diarrhoea (2)
																											Bacterial rhinitis (2)
																											Bacteroides infection (2)
																											Bullous erysipelas (2)
																											Campylobacter colitis (2)
																											Campylobacter sepsis (2)
																											Cervicitis human papilloma virus (2)
																											Cholera (2)
																											Community acquired infection (2)
																											Corneal abscess (2)
																											Cranial nerve infection (2)
																											Cytomegalovirus infection reactivation (2)
																											Cytomegalovirus viraemia (2)
																											Diphtheria (2)
																											Diverticulitis intestinal perforated (2)
																											Ear tuberculosis (2)
																											Endotoxic shock (2)
																											Enterobacter sepsis (2)
																											Enterobiasis (2)
																											Escherichia vaginitis (2)
																											Female genital tract tuberculosis (2)
																											Fungal peritonitis (2)
																											Genital infection male (2)
																											H2N2 influenza (2)
																											Hantavirus pulmonary infection (2)
																											Hepatic infection fungal (2)
																											Herpes pharyngitis (2)
																											Herpes sepsis (2)
																											Herpes simplex sepsis (2)
																											Herpes zoster cutaneous disseminated (2)
																											Human ehrlichiosis (2)
[truncated: 5 more columns]

## Sheet: PTs of Golimumab
Total number of records retrieved: 38629	Blood and lymphatic system disorders (566)	Cardiac disorders (831)	Congenital, familial and genetic disorders (60)	Ear and labyrinth disorders (252)	Endocrine disorders (103)	Eye disorders (817)	Gastrointestinal disorders (3603)	General disorders and administration site conditions (13610)	Hepatobiliary disorders (365)	Immune system disorders (857)	Infections and infestations (10796)	Injury, poisoning and procedural complications (9580)	Investigations (2065)	Metabolism and nutrition disorders (541)	Musculoskeletal and connective tissue disorders (5221)	Neoplasms benign, malignant and unspecified (incl cysts and polyps) (1658)	Nervous system disorders (2966)	Pregnancy, puerperium and perinatal conditions (121)	Product issues (3407)	Psychiatric disorders (1018)	Renal and urinary disorders (582)	Reproductive system and breast disorders (272)	Respiratory, thoracic and mediastinal disorders (2160)	Skin and subcutaneous tissue disorders (3558)	Social circumstances (251)	Surgical and medical procedures (1886)	Vascular disorders (964)			Geographical distribution
	Anaemia (117)	Myocardial infarction (162)	Atrial septal defect (4)	Vertigo (72)	Hypothyroidism (21)	Visual impairment (138)	Nausea (612)	Drug ineffective (4944)	Liver disorder (72)	Drug hypersensitivity (323)	Lower respiratory tract infection (1328)	Product dose omission issue (4904)	Weight decreased (243)	Decreased appetite (100)	Rheumatoid arthritis (1224)	Breast cancer (145)	Headache (704)	Abortion spontaneous (39)	Device malfunction (2127)	Depression (184)	Nephrolithiasis (109)	Ovarian cyst (15)	Dyspnoea (407)	Rash (769)	Loss of personal independence in daily activities (62)	Surgery (299)	Hypertension (273)			Continent	Count	Percentage
	Lymphadenopathy (73)	Palpitations (92)	Congenital anomaly (4)	Ear pain (43)	Thyroid disorder (21)	Uveitis (99)	Colitis ulcerative (544)	Pain (1562)	Cholelithiasis (43)	Hypersensitivity (283)	Pneumonia (1192)	Off label use (1809)	Weight increased (205)	Dehydration (67)	Arthralgia (1047)	Neoplasm malignant (137)	Dizziness (395)	Premature baby (14)	Drug delivery system malfunction (490)	Anxiety (155)	Renal failure (50)	Erectile dysfunction (14)	Cough (355)	Psoriasis (541)	Bedridden (52)	Knee arthroplasty (178)	Haemorrhage (78)			Africa	151	0
	Thrombocytopenia (60)	Atrial fibrillation (70)	Arnold-Chiari malformation (3)	Tinnitus (41)	Hyperthyroidism (18)	Cataract (96)	Diarrhoea (519)	Malaise (1100)	Hepatic function abnormal (37)	Anaphylactic reaction (62)	Nasopharyngitis (982)	Accidental exposure to product (926)	Blood pressure increased (128)	Diabetes mellitus (65)	Pain in extremity (446)	Malignant melanoma (80)	Paraesthesia (193)	Pregnancy (13)	Needle issue (223)	Insomnia (144)	Acute kidney injury (49)	Heavy menstrual bleeding (14)	Oropharyngeal pain (238)	Alopecia (456)	Impaired work ability (18)	Therapy cessation (171)	Hypotension (67)			Americas	21974	57
	Neutropenia (58)	Cardiac failure (61)	Osteogenesis imperfecta (3)	Hypoacusis (32)	Adrenal suppression (6)	Vision blurred (74)	Vomiting (289)	Fatigue (917)	Hepatic steatosis (30)	Immune system disorder (55)	Infection (906)	Inappropriate schedule of product administration (897)	Hepatic enzyme increased (108)	Type 2 diabetes mellitus (32)	Joint swelling (384)	Basal cell carcinoma (78)	Hypoaesthesia (163)	Abortion (7)	Device issue (128)	Stress (67)	Dysuria (33)	Breast mass (11)	Interstitial lung disease (178)	Pruritus (440)	Disability (17)	Hospitalisation (167)	Thrombosis (58)			Asia	2094	5
	Leukopenia (46)	Cardiac disorder (60)	Renal aplasia (3)	Deafness (16)	Thyroiditis (6)	Eye disorder (38)	Abdominal discomfort (244)	Therapeutic product effect decreased (772)	Gallbladder disorder (21)	Decreased immune responsiveness (31)	Urinary tract infection (623)	Product use issue (723)	Liver function test increased (65)	Abnormal loss of weight (31)	Psoriatic arthropathy (324)	Skin cancer (78)	Cerebrovascular accident (135)	Pre-eclampsia (6)	Syringe issue (119)	Depressed mood (55)	Renal disorder (33)	Endometriosis (11)	Asthma (112)	Urticaria (245)	Contraindication to vaccination (13)	Hip arthroplasty (113)	Flushing (53)			Europe	13804	36
	Pancytopenia (46)	Cardiac failure congestive (53)	Congenital hypothyroidism (2)	Deafness unilateral (11)	Thyroid mass (4)	Dry eye (34)	Abdominal pain (214)	Condition aggravated (528)	Cholecystitis (15)	Seasonal allergy (27)	Influenza (556)	Product storage error (681)	White blood cell count decreased (62)	Appetite disorder (25)	Arthritis (322)	Lung neoplasm malignant (73)	Migraine (125)	Premature labour (6)	Product quality issue (115)	Sleep disorder (53)	Pollakiuria (32)	Amenorrhoea (9)	Rhinorrhoea (80)	Erythema (173)	Insurance issue (11)	Tooth extraction (63)	Deep vein thrombosis (50)			Oceania	606	2
	Haemorrhagic diathesis (23)	Tachycardia (51)	Developmental hip dysplasia (2)	Ear discomfort (11)	Basedow's disease (3)	Iritis (32)	Abdominal pain upper (146)	Unevaluable event (465)	Drug-induced liver injury (15)	Sarcoidosis (25)	Sinusitis (340)	Underdose (436)	C-reactive protein increased (58)	Fluid retention (21)	Back pain (307)	Lymphoma (71)	Tremor (98)	Foetal death (5)	Device failure (60)	Confusional state (46)	Renal impairment (23)	Menstrual disorder (9)	Pulmonary embolism (60)	Pemphigus (118)	Menopause (8)	Knee operation (60)	Aneurysm (48)			Age group distribution
	Iron deficiency anaemia (19)	Arrhythmia (34)	Macrocephaly (2)	Ear disorder (8)	Cushing's syndrome (3)	Eye pain (31)	Crohn's disease (124)	Treatment failure (457)	Hepatic cirrhosis (15)	Multiple allergies (17)	Herpes zoster (339)	Product use in unapproved indication (362)	Liver function test abnormal (55)	Vitamin D deficiency (19)	Musculoskeletal stiffness (252)	Prostate cancer (48)	Memory impairment (85)	Neonatal disorder (5)	Product packaging issue (58)	Nervousness (31)	Myoglobinuria (21)	Prostatitis (8)	Lung disorder (57)	Hyperhidrosis (113)	Immobile (7)	Foot operation (47)	Hot flush (39)			Age group	Count	Percentage
	Increased tendency to bruise (18)	Acute myocardial infarction (27)	Plagiocephaly (2)	Deafness neurosensory (5)	Goitre (3)	Photophobia (28)	Glossodynia (117)	Therapeutic response decreased (449)	Hepatotoxicity (11)	Anaphylactic shock (10)	Bronchitis (335)	Fall (318)	Heart rate increased (52)	Gout (15)	Ankylosing spondylitis (244)	Squamous cell carcinoma (38)	Loss of consciousness (83)	Ectopic pregnancy (4)	Device leakage (51)	Hallucination (30)	Azotaemia (18)	Vaginal haemorrhage (8)	Productive cough (50)	Rash pruritic (102)	Physical disability (6)	Limb operation (44)	Vasculitis (37)			0 - 27 days	17	0
	Eosinophilia (13)	Pericarditis (22)	Polydactyly (2)	Tympanic membrane perforation (5)	Thyroiditis subacute (3)	Glaucoma (27)	Haematochezia (102)	Pyrexia (366)	Liver injury (11)	Food allergy (9)	Cellulitis (319)	Incorrect dose administered (239)	Alanine aminotransferase increased (49)	Weight fluctuation (15)	Systemic lupus erythematosus (200)	Colon cancer (31)	Somnolence (72)	Abortion missed (3)	Product label issue (41)	Thinking abnormal (27)	Urinary retention (15)	Breast pain (7)	Wheezing (50)	Skin disorder (97)	Pregnancy of partner (6)	Spinal operation (44)	Haematoma (21)			28 days to 23 months	18	0
	Lymphocytosis (12)	Angina pectoris (20)	Syndactyly (2)	Ear swelling (4)	Acromegaly (2)	Eye swelling (23)	Constipation (94)	Drug intolerance (305)	Jaundice (10)	Immunodeficiency (9)	COVID-19 (281)	Exposure during pregnancy (190)	Blood test abnormal (49)	Hypercholesterolaemia (14)	Arthropathy (151)	Neoplasm (26)	Seizure (65)	Live birth (3)	Product complaint (31)	Suicidal ideation (24)	Urinary incontinence (12)	Cervical dysplasia (7)	Respiratory disorder (48)	Blister (87)	Walking aid user (6)	Colectomy (43)	Aortic aneurysm (17)			2 - 11 years	44	0
	Aplastic anaemia (8)	Cardiovascular disorder (20)	Trisomy 21 (2)	Ear congestion (3)	Addison's disease (2)	Visual acuity reduced (23)	Gastrointestinal disorder (91)	Peripheral swelling (297)	Hepatic cytolysis (8)	Immunosuppression (7)	Viral infection (244)	Wrong technique in product usage process (179)	Blood glucose increased (48)	Iron deficiency (14)	Myalgia (134)	Thyroid cancer (25)	Multiple sclerosis (62)	Premature delivery (3)	Product packaging quantity issue (31)	Dysphoria (22)	Nephritis (11)	Pelvic pain (7)	Epistaxis (47)	Dry skin (82)	Contraindication to medical treatment (5)	Therapy interrupted (41)	Raynaud's phenomenon (17)			12 - 17 years	141	0
	Haemolysis (8)	Cardiac arrest (17)	21-hydroxylase deficiency (1)	Inner ear disorder (3)	Hyperparathyroidism (2)	Ocular hyperaemia (20)	Retroperitoneal fibrosis (86)	Asthenia (271)	Hepatic failure (8)	Autoimmune disorder (6)	Sepsis (218)	Contusion (158)	Blood potassium decreased (47)	Hyponatraemia (13)	Osteoarthritis (112)	Renal cancer (23)	Muscle contractions involuntary (62)	Foetal growth restriction (2)	Device deployment issue (25)	Mental disorder (21)	Renal atrophy (11)	Prostatomegaly (6)	Chronic obstructive pulmonary disease (42)	Pustular psoriasis (66)	Economic problem (4)	Hip surgery (33)	Blood pressure fluctuation (14)			18 - 44 years	7147	19
	Thrombocytosis (8)	Pericardial effusion (14)	Accessory breast (1)	Middle ear effusion (3)	Hyperprolactinaemia (2)	Blindness (16)	Mouth ulceration (67)	Death (256)	Hepatitis (8)	Immune reconstitution inflammatory syndrome (6)	Pharyngitis (214)	Infusion related reaction (129)	Platelet count decreased (46)	Hypoglycaemia (10)	Neck pain (101)	Lymphoproliferative disorder (22)	Syncope (56)	Gestational diabetes (2)	Product leakage (25)	Emotional distress (19)	Nephrotic syndrome (10)	Uterine polyp (6)	Nasal congestion (39)	Skin lesion (63)	Inadequate diet (4)	Shoulder operation (28)	Poor venous access (12)			45 - 64 years	12867	33
	Blood disorder (7)	Atrioventricular block complete (11)	Adactyly (1)	Ear pruritus (2)	Pituitary hypoplasia (2)	Eye irritation (15)	Colitis (63)	Adverse event (251)	Hepatomegaly (8)	Type IV hypersensitivity reaction (4)	Upper respiratory tract infection (189)	Contraindicated product administered (125)	Haemoglobin decreased (45)	Glucose tolerance impaired (8)	Muscle spasms (100)	Pancreatic carcinoma (21)	Burning sensation (50)	Haemorrhage in pregnancy (2)	Device defective (24)	Poor quality sleep (19)	Renal cyst (10)	Infertility (5)	Pneumothorax (39)	Skin exfoliation (56)	Impaired driving ability (3)	Hysterectomy (27)	Phlebitis (11)			65 - 74 years	4538	12
	Leukocytosis (7)	Coronary artery disease (10)	Aniridia (1)	Hyperacusis (2)	Adrenal cortex necrosis (1)	Diplopia (13)	Stomatitis (58)	Injection site pain (246)	Hypertransaminasaemia (7)	Rubber sensitivity (3)	Ear infection (149)	Product administration error (89)	Red blood cell sedimentation rate increased (43)	Hyperglycaemia (8)	Mobility decreased (89)	Uterine leiomyoma (21)	Lethargy (50)	Low birth weight baby (2)	Product physical issue (23)	Fear of injection (17)	Haematuria (9)	Menstruation irregular (5)	Dysphonia (38)	Skin ulcer (55)	Inability to afford medication (3)	Cholecystectomy (24)	Vascular rupture (10)			≥ 75 years	1904	5
	Blood loss anaemia (6)	Coronary artery occlusion (10)	Ankyloglossia congenital (1)	Auricular swelling (1)	Adrenal disorder (1)	Eye haemorrhage (13)	Dry mouth (56)	Swelling (226)	Autoimmune hepatitis (6)	Allergy to arthropod sting (2)	Respiratory tract infection (147)	Wound (78)	Blood cholesterol increased (41)	Diabetes mellitus inadequate control (7)	Muscular weakness (82)	Invasive ductal breast carcinoma (19)	Balance disorder (49)	Abortion early (1)	Liquid product physical issue (20)	Irritability (17)	Urinary tract disorder (9)	Oligospermia (5)	Pleural effusion (38)	Eczema (54)	Joint prosthesis user (3)	Joint arthroplasty (22)	Peripheral coldness (8)			Unknown	11953	31
	Disseminated intravascular coagulation (6)	Cardiomegaly (9)	Arteriovenous malformation (1)	Autoimmune inner ear disease (1)	Adrenal insufficiency (1)	Eye pruritus (13)	Dyspepsia (56)	Therapeutic product effect incomplete (220)	Cholecystitis acute (6)	Anti-neutrophil cytoplasmic antibody positive vasculitis (2)	Tonsillitis (143)	Medication error (66)	Transaminases increased (34)	Hypokalaemia (7)	Joint stiffness (72)	Leukaemia (19)	Demyelination (43)	Amniorrhexis (1)	Product distribution issue (13)	Disorientation (16)	Chromaturia (8)	Prostatic disorder (5)	Pleurisy (35)	Night sweats (54)	Walking disability (3)	Cardiac operation (21)	Shock (8)			Patient sex distribution
	Myelosuppression (6)	Supraventricular tachycardia (9)	Branchio-oto-renal syndrome (1)	Deafness bilateral (1)	Adrenal mass (1)	Eye inflammation (12)	Dysphagia (55)	Influenza like illness (218)	Cholestasis (6)	Overlap syndrome (2)	Diverticulitis (126)	Poor quality product administered (62)	Blood pressure decreased (31)	Hypovolaemia (7)	Synovitis (71)	Gastric cancer (18)	Carpal tunnel syndrome (41)	Arrested labour (1)	Drug delivery system issue (11)	Mood swings (16)	Chronic kidney disease (8)	Uterine inflammation (5)	Sinus disorder (35)	Acne (39)	Impaired quality of life (2)	Gallbladder operation (18)	Arterial occlusive disease (7)			Sex	Count	Percentage
	Splenomegaly (6)	Cardiomyopathy (8)	Cataract congenital (1)	Eustachian tube disorder (1)	Adrenocortical insufficiency acute (1)	Iridocyclitis (12)	Pancreatitis (48)	Injection site haemorrhage (200)	Cholangitis sclerosing (5)	Serum sickness (2)	Oral herpes (123)	Product prescribing error (60)	Body temperature increased (31)	Hyperlipidaemia (6)	Lupus-like syndrome (63)	Lung adenocarcinoma (18)	Neuropathy peripheral (40)	Complication of delivery (1)	Product container seal issue (10)	Panic attack (15)	Proteinuria (8)	Vulvovaginal dryness (5)	Throat irritation (33)	Rash erythematous (39)	Refusal of treatment by patient (2)	Eye operation (17)	Infarction (7)			Female	25123	65
	Febrile neutropenia (5)	Cardio-respiratory arrest (7)	Cerebral palsy (1)	Eustachian tube obstruction (1)	Autoimmune thyroiditis (1)	Scleritis (11)	Gastric disorder (47)	Adverse drug reaction (198)	Bile duct stone (4)	Serum sickness-like reaction (2)	Tooth abscess (123)	Overdose (54)	SARS-CoV-2 test positive (31)	Overweight (6)	Musculoskeletal pain (61)	Melanocytic naevus (18)	Amnesia (35)	Delivery (1)	Product availability issue (9)	Emotional disorder (14)	Tubulointerstitial nephritis (8)	Dysmenorrhoea (4)	Pulmonary fibrosis (28)	Skin discolouration (39)	Stress at work (2)	Chemotherapy (16)	Circulatory collapse (6)			Male	11425	30
	Agranulocytosis (4)	Acute coronary syndrome (6)	Cleft lip (1)	Excessive cerumen production (1)	Cushingoid (1)	Lacrimation increased (10)	Frequent bowel movements (46)	Gait disturbance (169)	Hepatic lesion (4)	Allergic oedema (1)	Staphylococcal infection (117)	Road traffic accident (45)	Aspartate aminotransferase increased (28)	Cachexia (5)	Intervertebral disc protrusion (55)	Uterine cancer (16)	Sciatica (35)	Foetal arm prolapse (1)	Device delivery system issue (7)	Restlessness (13)	Renal colic (7)	Postmenopausal haemorrhage (4)	Pulmonary mass (28)	Angioedema (33)	Wheelchair user (2)	Antibiotic therapy (15)	Pallor (6)			Unknown	2081	5
	Bone marrow failure (4)	Angina unstable (6)	Cleft palate (1)	Inner ear inflammation (1)	Hyperadrenalism (1)	Blindness unilateral (9)	Gastrooesophageal reflux disease (46)	Injection site reaction (164)	Biliary colic (3)	Allergic reaction to excipient (1)	Kidney infection (115)	Device use issue (44)	Body height decreased (27)	Feeding disorder (5)	Hand deformity (53)	Bladder cancer (15)	Hypokinesia (33)	Foetal hypokinesia (1)	Product colour issue (7)	Agitation (12)	Calculus urinary (6)	Pruritus genital (4)	Sneezing (28)	Palmoplantar pustulosis (32)	Aborted pregnancy (1)	Dental care (15)	Vein disorder (6)			ADR reports per year
	Coagulopathy (4)	Bradycardia (6)	Colour blindness (1)	Middle ear inflammation (1)	Hyperoestrogenism (1)	Eyelid oedema (9)	Intestinal obstruction (46)	Illness (163)	Hepatic cyst (3)	Allergy to animal (1)	Localised infection (111)	Product dispensing error (37)	Neutrophil count decreased (27)	Hypercalcaemia (5)	Fibromyalgia (49)	Non-Hodgkin's lymphoma (15)	Sensory disturbance (32)	Foetal macrosomia (1)	Device occlusion (5)	Frustration tolerance decreased (12)	Glomerulonephritis (6)	Uterine haemorrhage (4)	Pulmonary oedema (26)	Dermatitis allergic (31)	Bereavement (1)	Shoulder arthroplasty (13)	Behcet's syndrome (5)			Year	Count	Percentage
	Microcytic anaemia (4)	Cardiac failure acute (6)	Congenital anomaly in offspring (1)	Motion sickness (1)	Inappropriate antidiuretic hormone secretion (1)	Retinal detachment (9)	Rectal haemorrhage (46)	Chest pain (155)	Hepatic pain (3)	Allergy to arthropod bite (1)	Cystitis (107)	Limb injury (34)	Megakaryocytes abnormal (26)	Increased appetite (5)	Sjogren's syndrome (44)	Hodgkin's disease (14)	Epilepsy (27)	Induced labour (1)	Product lot number issue (5)	Middle insomnia (11)	Glomerulonephritis rapidly progressive (6)	Benign prostatic hyperplasia (3)	Pneumonitis (24)	Dermatitis (29)	Breast feeding (1)	Dental operation (12)	Hypertensive crisis (5)
	Polycythaemia (4)	Cardiac flutter (6)	Congenital aural fistula (1)	Presbyacusis (1)	Pituitary-dependent Cushing's syndrome (1)	Visual field defect (9)	Abdominal distension (45)	Feeling abnormal (154)	Hepatitis acute (3)	Allergy to chemicals (1)	Tuberculosis (104)	Lower limb fracture (34)	White blood cell count increased (26)	Malnutrition (5)	Foot deformity (41)	Plasma cell myeloma (14)	Neuromuscular blockade (27)	Labour complication (1)	Product outer packaging issue (5)	Dysphemia (9)	IgA nephropathy (6)	Breast cyst (3)	Throat tightness (24)	Skin reaction (29)	Cardiac assistance device user (1)	Intestinal operation (12)	Thrombophlebitis (5)			2008	1	0
	Antiphospholipid syndrome (3)	Ventricular extrasystoles (6)	Congenital central nervous system anomaly (1)	Sudden hearing loss (1)	Thyroiditis acute (1)	Macular degeneration (7)	Gastritis (32)	Injection site bruising (142)	Hepatitis toxic (3)	Amyloidosis (1)	Clostridium difficile infection (86)	Foetal exposure during pregnancy (33)	Blood iron decreased (22)	Vitamin B12 deficiency (5)	Bone pain (39)	Skin papilloma (14)	Dysgeusia (26)	Large for dates baby (1)	Device breakage (4)	Suicide attempt (9)	Lupus nephritis (6)	Breast swelling (3)	Haemoptysis (19)	Dermatitis psoriasiform (27)	Denture wearer (1)	Arthrodesis (11)	Varicose vein (5)			2009	18	0
	Autoimmune haemolytic anaemia (3)	Cardiac valve disease (5)	Congenital foot malformation (1)	Vertigo positional (1)		Swelling of eyelid (7)	Oral pain (32)	Therapy non-responder (136)	Acute hepatic failure (2)	Anaphylactoid reaction (1)	Tooth infection (85)	Maternal exposure during pregnancy (33)	Grip strength decreased (21)	Abnormal weight gain (4)	Osteoporosis (34)	Gastrointestinal carcinoma (13)	Transient ischaemic attack (26)	Oligohydramnios (1)	Device dislocation (4)	Eating disorder (8)	Micturition urgency (6)	Fibrocystic breast disease (3)	Respiratory failure (19)	Photosensitivity reaction (27)	Dependence on oxygen therapy (1)	Intestinal resection (11)	Angiopathy (4)			2010	165	0
	Cytopenia (3)	Left ventricular failure (5)	Congenital generalised lipodystrophy (1)			Episcleritis (6)	Tooth disorder (30)	Inflammation (135)	Cholangitis (2)	Atopy (1)	Abscess (77)	Skin laceration (33)	Blood creatinine increased (20)	Electrolyte imbalance (4)	Back disorder (30)	Squamous cell carcinoma of skin (13)	Nerve compression (25)	Placenta praevia (1)	Device physical property issue (4)	Fear (8)	Nocturia (6)	Genital haemorrhage (3)	Dyspnoea exertional (17)	Capillaritis (26)	Disease risk factor (1)	Therapy change (11)	Aortic aneurysm rupture (4)			2011	537	1
	Immune thrombocytopenia (3)	Myocarditis (4)	Congenital hand malformation (1)			Eye discharge (6)	Diarrhoea haemorrhagic (29)	Oedema peripheral (125)	Gallbladder rupture (2)	Contrast media allergy (1)	Rhinitis (77)	Tendon rupture (33)	C-reactive protein abnormal (20)	Hypertriglyceridaemia (4)	Joint effusion (29)	Metastases to liver (12)	Guillain-Barre syndrome (21)	Postpartum haemorrhage (1)	Patient-device incompatibility (4)	Initial insomnia (8)	Cystitis interstitial (5)	Gynaecomastia (3)	Pulmonary thrombosis (16)	Rash papular (25)	Drug diversion (1)	Endodontic procedure (10)	Cyanosis (4)			2012	1260	3
	Lymphadenitis (3)	Stress cardiomyopathy (4)	Congenital hypertrichosis (1)			Keratitis (6)	Swollen tongue (27)	Chills (108)	Hepatic fibrosis (2)	Dust allergy (1)	Pneumocystis jirovecii pneumonia (72)	Ankle fracture (32)	Drug specific antibody present (20)	Hypophagia (4)	Fistula (26)	Brain neoplasm (11)	Cerebral haemorrhage (20)	Pregnancy on oral contraceptive (1)	Product contamination (4)	Abnormal behaviour (7)	Hydronephrosis (5)	Menopausal symptoms (3)	Aphonia (15)	Cutaneous vasculitis (23)	Homicide (1)	Toe operation (10)	Embolism (4)			2013	1211	3
	Lymphopenia (3)	Ventricular fibrillation (4)	Congenital neurological disorder (1)			Ulcerative keratitis (6)	Aphthous ulcer (26)	Chest discomfort (88)	Hepatosplenomegaly (2)	Haemophagocytic lymphohistiocytosis (1)	Post procedural infection (64)	Foot fracture (32)	Blood creatine phosphokinase increased (18)	Hyperuricaemia (3)	Limb discomfort (26)	Ovarian cancer (11)	Dysstasia (20)	Premature separation of placenta (1)	Product tampering (4)	Mental status changes (7)	Urinary tract inflammation (5)	Ovarian cyst ruptured (3)	Emphysema (14)	Hidradenitis (22)	Occupational problem environmental (1)	Wisdom teeth removal (10)	Lymphoedema (4)			2014	1204	3
	Bone marrow disorder (2)	Ventricular tachycardia (4)	Congenital skin dimples (1)			Blindness transient (5)	Toothache (25)	Discomfort (77)	Acute on chronic liver failure (1)	Hypocomplementaemia (1)	Fungal infection (61)	Joint injury (32)	Blood urine present (18)	Obesity (3)	Rotator cuff syndrome (26)	Cervix carcinoma (10)	Optic neuritis (20)	Preterm premature rupture of membranes (1)	Product substitution issue (3)	Mood altered (7)	Bladder disorder (4)	Uterine mass (3)	Organising pneumonia (14)	Nail disorder (21)	Passive smoking (1)	Intervertebral disc operation (9)	Polyarteritis nodosa (4)			2015	4390	11
	Hyperchromic anaemia (2)	Atrial flutter (3)	Congenital uterine anomaly (1)			Conjunctival haemorrhage (5)	Haemorrhoids (24)	Treatment noncompliance (77)	Biliary cirrhosis (1)	Hypogammaglobulinaemia (1)	Osteomyelitis (60)	Upper limb fracture (32)	General physical condition abnormal (18)	Body fat disorder (2)	Spinal pain (24)	Hepatic cancer (10)	Head discomfort (19)	Small for dates baby (1)	Device mechanical issue (2)	Nightmare (7)	Cystitis noninfective (4)	Balanoposthitis (2)	Pulmonary congestion (14)	Skin warm (21)	Physical assault (1)	Neck surgery (9)	Rheumatoid vasculitis (4)			2016	4654	12
	Hypereosinophilic syndrome (2)	Cardiac failure chronic (3)	Corneal dystrophy (1)			Optic neuropathy (5)	Gastric ulcer (23)	Injection site erythema (75)	Biliary tract disorder (1)	Reaction to preservatives (1)	Pyelonephritis (59)	Hip fracture (28)	Laboratory test abnormal (17)	Diabetic ketoacidosis (2)	Synovial cyst (24)	Renal cell carcinoma (10)	Dyskinesia (18)	Somatic symptom disorder of pregnancy (1)	Manufacturing product shipping issue (2)	Bipolar disorder (6)	Micturition disorder (4)	Breast enlargement (2)	Sinus congestion (14)	Skin mass (17)	Poor sanitation (1)	Bladder operation (8)	Superficial vein thrombosis (4)			2017	4243	11
	Hypergammaglobulinaemia (2)	Congestive cardiomyopathy (3)	Cryptorchism (1)			Retinal haemorrhage (5)	Irritable bowel syndrome (23)	Complication associated with device (70)	Cholangitis acute (1)	Type I hypersensitivity (1)	Gastroenteritis (58)	Injury (28)	Mycobacterium tuberculosis complex test positive (17)	Diabetic metabolic decompensation (2)	Bursitis (22)	Diffuse large B-cell lymphoma (9)	Nervous system disorder (18)	Uterine contractions during pregnancy (1)	Product container issue (2)	Delirium (6)	Polyuria (4)	Breast inflammation (2)	Sleep apnoea syndrome (14)	Rash macular (15)	Respite care (1)	Cataract operation (8)	Vasodilatation (4)			2018	6591	17
	Lymph node pain (2)	Intracardiac thrombus (3)	Cystic fibrosis (1)			Retinal tear (5)	Gingival bleeding (20)	Therapeutic response shortened (67)	Chronic hepatitis (1)	Type III immune complex mediated reaction (1)	Arthritis infective (54)	Rib fracture (28)	Rheumatoid factor positive (17)	Folate deficiency (2)	Juvenile idiopathic arthritis (22)	Malignant melanoma in situ (9)	Neuralgia (18)	Uterine inversion (1)	Product measured potency issue (2)	Intentional self-injury (6)	Renal mass (4)	Cervical discharge (2)	Acute respiratory distress syndrome (13)	Skin fissures (15)	Tattoo (1)	Ileostomy (8)	Blood pressure inadequately controlled (3)			2019	6623	17
	Mastocytosis (2)	Mitral valve incompetence (3)	Cystic fibrosis carrier (1)			Abnormal sensation in eye (4)	Lip swelling (20)	Swelling face (60)	Gallbladder enlargement (1)		Pneumonia bacterial (54)	Joint dislocation (27)	Drug specific antibody (16)	Food intolerance (2)	Musculoskeletal disorder (21)	Rectal cancer (9)	Polyneuropathy (18)		Product supply issue (2)	Psychotic disorder (6)	Renal pain (4)	Cervix disorder (2)	Pharyngeal oedema (13)	Rash maculo-papular (13)	Tobacco user (1)	Proctocolectomy (8)	Giant cell arteritis (3)			2020	3727	10
	Pseudolymphoma (2)	Sinus tachycardia (3)	Cystic fibrosis pancreatic (1)			Blepharitis (4)	Flatulence (18)	Gait inability (57)	Gallbladder hypofunction (1)		Skin infection (54)	Fracture (26)	Drug level decreased (15)	Haemochromatosis (2)	Musculoskeletal chest pain (20)	Acute myeloid leukaemia (8)	Speech disorder (18)		Product temperature excursion issue (2)	Abnormal dreams (5)	Ureterolithiasis (4)	Endometrial hypoplasia (2)	Acute respiratory failure (12)	Erythema nodosum (12)	Unemployment (1)	Spinal fusion surgery (8)	Internal haemorrhage (3)			2021	3831	10
	Thrombotic thrombocytopenic purpura (2)	Ventricular arrhythmia (3)	Duane's syndrome (1)			Periorbital oedema (4)	Pancreatitis acute (18)	Oedema (53)	Gallbladder necrosis (1)		Arthritis bacterial (48)	Intentional device misuse (24)	Oxygen saturation decreased (15)	Hyperferritinaemia (2)	Pain in jaw (20)	B-cell lymphoma (8)	Dementia (17)		Suspected product tampering (2)	Drug dependence (5)	Bladder pain (3)	Genital burning sensation (2)	Respiratory distress (12)	Rosacea (12)		Vascular graft (8)	Orthostatic hypotension (3)
	Thymus enlargement (2)	Aortic valve incompetence (2)	Dysmyelination (1)			Blepharospasm (3)	Gastrointestinal haemorrhage (16)	General physical health deterioration (50)	Gallbladder polyp (1)		Pulmonary tuberculosis (48)	Accident (22)	Heart rate decreased (14)	Hyperkalaemia (2)	Tendonitis (20)	Breast cancer female (8)	Hypersomnia (17)		Device colour issue (1)	Major depression (5)	Bladder prolapse (3)	Genital prolapse (2)	Pharyngeal swelling (11)	Scab (12)		Wrist surgery (8)	Venous occlusion (3)
	Acquired Von Willebrand's disease (1)	Aortic valve stenosis (2)	Ehlers-Danlos syndrome (1)			Macular oedema (3)	Hiatus hernia (15)	Feeling hot (48)	Hepatic calcification (1)		Gastroenteritis viral (47)	Arthropod bite (22)	Anti-cyclic citrullinated peptide antibody positive (13)	Hypervitaminosis (2)	Musculoskeletal discomfort (19)	Cutaneous T-cell lymphoma (8)	Parkinson's disease (15)		Device connection issue (1)	Anger (4)	Incontinence (3)	Intermenstrual bleeding (2)	Bronchiectasis (9)	Drug eruption (11)		Ankle operation (7)	Venous thrombosis (3)
	Anaemia macrocytic (1)	Atrial tachycardia (2)	Encephalocele (1)			Meibomianitis (3)	Inflammatory bowel disease (15)	Drug ineffective for unapproved indication (46)	Hepatic haemorrhage (1)		Bacterial infection (42)	Incorrect route of product administration (22)	Blood triglycerides increased (11)	Ketoacidosis (2)	Spinal stenosis (18)	Lung cancer metastatic (8)	Cerebral infarction (14)		Device effect incomplete (1)	Dissociation (4)	Neurogenic bladder (3)	Menstruation delayed (2)	Lung infiltration (9)	Exfoliative rash (11)		Appendicectomy (7)	Aortic dissection (2)
	Autoimmune neutropenia (1)	Atrioventricular block (2)	Epidermal naevus (1)			Ocular discomfort (3)	Paraesthesia oral (14)	Injection site pruritus (44)	Hepatitis cholestatic (1)		Furuncle (42)	Wrist fracture (22)	Red blood cell sedimentation rate abnormal (11)	Polydipsia (2)	Spondylitis (18)	Oesophageal carcinoma (8)	Coordination abnormal (14)		Device extrusion (1)	Libido decreased (4)	Renal haemorrhage (3)	Oedema genital (2)	Pharyngeal disorder (9)	Onychomadesis (11)		Nasal operation (7)	Aortic stenosis (2)
	Granulocytosis (1)	Cardiomyopathy neonatal (2)	Epidermolysis bullosa (1)			Vitreous haemorrhage (3)	Mucous stools (13)	Feeling of body temperature change (42)	Hyperbilirubinaemia neonatal (1)		Gastrointestinal infection (42)	Back injury (21)	Full blood count abnormal (10)	Steroid diabetes (2)	Osteonecrosis (17)	Chronic lymphocytic leukaemia (7)	Movement disorder (14)		Device lead issue (1)	Somatic symptom disorder (4)	Urine flow decreased (3)	Ovarian mass (2)	Pulmonary sarcoidosis (9)	Skin haemorrhage (10)		Stent placement (7)	Arterial thrombosis (2)
	Granulomatous lymphadenitis (1)	Cardiopulmonary failure (2)	Exomphalos (1)			Xerophthalmia (3)	Abdominal pain lower (12)	Impaired healing (41)	Lupus hepatitis (1)		Eye infection (41)	Tooth fracture (21)	Gamma-glutamyltransferase increased (10)	Type 1 diabetes mellitus (2)	Axial spondyloarthritis (16)	Glioblastoma (7)	Formication (13)		Device optical issue (1)	Acute stress disorder (3)	Urine odour abnormal (3)	Peyronie's disease (2)	Respiratory tract congestion (9)	Decubitus ulcer (9)		Joint surgery (6)	Arteritis (2)
	Haematotoxicity (1)	Carditis (2)	Factor V Leiden mutation (1)			Angle closure glaucoma (2)	Food poisoning (12)	Injection site swelling (40)	Mixed liver injury (1)		Laryngitis (41)	Femur fracture (20)	Inflammatory marker increased (10)	Alcohol intolerance (1)	Finger deformity (16)	Myelodysplastic syndrome (7)	Coma (12)		Manufacturing product storage issue (1)	Affect lability (3)	End stage renal disease (2)	Premenstrual syndrome (2)	Dry throat (8)	Dermatitis bullous (9)		Self-medication (6)	Bloody discharge (2)
	Hyperleukocytosis (1)	Cor pulmonale (2)	Galactosaemia (1)			Asthenopia (2)	Small intestinal obstruction (12)	Cyst (37)	Non-alcoholic steatohepatitis (1)		Wound infection (40)	Post procedural complication (19)	Precancerous cells present (10)	Carbohydrate intolerance (1)	Joint range of motion decreased (16)	Neoplasm skin (7)	Disturbance in attention (12)		Physical product label issue (1)	Anxiety disorder (3)	Haemorrhage urinary tract (2)	Rectocele (2)	Laryngeal oedema (8)	Guttate psoriasis (9)		Therapeutic procedure (6)	Embolism venous (2)
	Hypochromic anaemia (1)	Coronary artery stenosis (2)	Gilbert's syndrome (1)			Chalazion (2)	Dental caries (11)	Hernia (37)	Ocular icterus (1)		Herpes virus infection (38)	Spinal fracture (19)	Blood pressure abnormal (9)	Central obesity (1)	Limb mass (16)	Testis cancer (7)	Mental impairment (12)		Product barcode issue (1)	Attention deficit hyperactivity disorder (3)	Micturition frequency decreased (2)	Sexual dysfunction (2)	Oropharyngeal discomfort (8)	Henoch-Schonlein purpura (9)		Transfusion (6)	Essential hypertension (2)
	Leukoerythroblastic anaemia (1)	Extrasystoles (2)	Haemangioma of retina (1)			Conjunctival hyperaemia (2)	Faeces discoloured (11)	Feeling cold (36)	Portal hypertension (1)		Abscess limb (37)	Procedural pain (17)	Heart rate irregular (9)	Dairy intolerance (1)	Polyarthritis (16)	Breast cancer recurrent (6)	Restless legs syndrome (12)		Product closure issue (1)	Completed suicide (3)	Prerenal failure (2)	Uterine disorder (2)	Rheumatoid lung (8)	Pyoderma gangrenosum (9)		Abortion induced (5)	Hypovolaemic shock (2)
		Mitral valve prolapse (2)				Conjunctivitis allergic (2)	Coeliac disease (10)	Nodule (36)			Candida infection (36)	Anaemia postoperative (15)	Quality of life decreased (9)		Spinal disorder (16)	Breast cancer stage III (6)	Ageusia (11)		Product contamination physical (1)	Hallucination, auditory (3)		Ovarian cyst (15)	Upper-airway cough syndrome (8)	Skin irritation (9)		Coronary artery bypass (5)
		Myocardial ischaemia (2)				Corneal disorder (2)	Diverticular perforation (10)	Ill-defined disorder (35)			Postoperative wound infection (36)	Expired product administered (14)	Tuberculin test positive (9)		Bone erosion (15)	Intraductal proliferative breast lesion (6)	Central nervous system lesion (11)		Product counterfeit (1)	Listless (3)		Erectile dysfunction (14)	Hypoxia (7)	Vitiligo (9)		Dental implantation (5)
		Pericardial haemorrhage (2)				Corneal lesion (2)	Hypoaesthesia oral (10)	Injection site rash (35)			Conjunctivitis (32)	Head injury (14)	Blood potassium increased (8)		Exostosis (15)	Small cell lung cancer (6)	Facial paralysis (11)		Product delivery mechanism issue (1)	Panic disorder (3)		Heavy menstrual bleeding (14)	Nasal discomfort (7)	Dermatitis contact (8)		Dialysis (5)
		Sinus node dysfunction (2)				Eye ulcer (2)	Inguinal hernia (10)	Adverse reaction (34)			Gingivitis (32)	Ligament sprain (14)	Cardiac murmur (8)		Bone disorder (14)	Tongue neoplasm malignant stage unspecified (6)	Paralysis (11)		Product expiration date issue (1)	Panic reaction (3)		Breast mass (11)	Respiratory arrest (7)	Hyperkeratosis (8)		Leg amputation (5)
		Tachyarrhythmia (2)				Foreign body sensation in eyes (2)	Melaena (10)	Injury associated with device (33)			Septic shock (32)	Device use error (13)	Hepatic enzyme abnormal (8)		Enthesopathy (14)	Adenocarcinoma (5)	Presyncope (11)		Product formulation issue (1)	Psychiatric symptom (3)		Endometriosis (11)	Sputum discoloured (7)	Ingrowing nail (8)		Medical device implantation (5)
		Ventricular hypertrophy (2)				Inflammation of lacrimal passage (2)	Oral discomfort (10)	Mass (33)			Erysipelas (31)	Injection related reaction (12)	Antinuclear antibody positive (7)		Osteopenia (13)	Adenocarcinoma gastric (5)	Hemiparesis (10)		Product odour abnormal (1)	Adjustment disorder with depressed mood (2)		Amenorrhoea (9)	Pulmonary hypertension (6)	Cutaneous lupus erythematosus (7)		Rotator cuff repair (5)
		Aortic valve disease (1)				Ocular toxicity (2)	Anal incontinence (9)	Drug interaction (28)			Oral candidiasis (30)	Intentional product misuse (12)	Blood bilirubin increased (7)		Rheumatic disorder (13)	Breast cancer metastatic (5)	Myoclonus (10)		Suspected counterfeit product (1)	Aggression (2)		Menstrual disorder (9)	Bronchospasm (5)	Drug reaction with eosinophilia and systemic symptoms (7)		Sinus operation (5)
		Arteriosclerosis coronary artery (1)				Papilloedema (2)	Gastrointestinal inflammation (9)	Tenderness (27)			Device related infection (28)	Ligament rupture (12)	Blood sodium decreased (7)		Spinal osteoarthritis (13)	Chronic myeloid leukaemia (5)	Taste disorder (10)		Suspected product quality issue (1)	Alcoholism (2)		Prostatitis (8)	Catarrh (5)	Erythema multiforme (7)		Tenoplasty (5)
		Arteriospasm coronary (1)				Retinal artery thrombosis (2)	Tooth loss (9)	Therapeutic response unexpected (27)			Pharyngitis streptococcal (28)	Meniscus injury (12)	Chest X-ray abnormal (7)		Rheumatoid nodule (12)	Endometrial cancer (5)	Vocal cord paralysis (10)			Autism spectrum disorder (2)		Vaginal haemorrhage (8)	Laryngospasm (5)	Onychoclasis (7)		Thyroidectomy (5)
		Atrioventricular block first degree (1)				Retinal disorder (2)	Ascites (8)	Injection site extravasation (26)			Cytomegalovirus infection (26)	Scar (12)	Intraocular pressure increased (7)		Tenosynovitis (12)	Follicular lymphoma (5)	Aphasia (9)			Chronic idiopathic pain syndrome (2)		Breast pain (7)	Nasal dryness (5)	Alopecia areata (6)		Abdominal operation (4)
		Bradycardia neonatal (1)				Retinal pallor (2)	Haematemesis (8)	Drug resistance (24)			Subcutaneous abscess (26)	Spinal compression fracture (12)	Smear cervix abnormal (7)		Chondropathy (11)	Hepatic neoplasm (5)	Depressed level of consciousness (9)			Depersonalisation/derealisation disorder (2)		Cervical dysplasia (7)	Nasal ulcer (5)	Butterfly rash (6)		Caesarean section (4)
		Bundle branch block (1)				Vitreous floaters (2)	Large intestine perforation (8)	Disease progression (20)			Latent tuberculosis (25)	Cervical vertebral fracture (11)	X-ray abnormal (7)		Dactylitis (11)	Thymoma (5)	Dysarthria (9)			Depressive symptom (2)		Pelvic pain (7)	Pulmonary toxicity (5)	Nail discolouration (6)		Cardiac pacemaker insertion (4)
		Bundle branch block left (1)				Arcus lipoides (1)	Noninfective gingivitis (8)	Nonspecific reaction (20)			Rash pustular (25)	Wrong technique in device usage process (11)	Biopsy (6)		Muscle atrophy (11)	Adenocarcinoma of colon (4)	Fine motor skill dysfunction (9)			Fear of death (2)		Prostatomegaly (6)	Rales (5)	Pigmentation disorder (6)		Finger amputation (4)
		Cardiac discomfort (1)				Astigmatism (1)	Anal fistula (7)	Injection site mass (18)			Anal abscess (23)	Intentional product use issue (10)	Blood glucose decreased (6)		Tendon pain (11)	Bladder neoplasm (4)	Motor dysfunction (9)			Fear of disease (2)		Uterine polyp (6)	Bronchial disorder (4)	Precancerous skin lesion (6)		Gingival operation (4)
		Cardiac dysfunction (1)				Cataract diabetic (1)	Enteritis (7)	Paradoxical drug reaction (18)			Appendicitis (23)	Nerve injury (10)	Drug level below therapeutic (6)		Joint lock (10)	Bone cancer (4)	Bell's palsy (8)			Loss of libido (2)		Infertility (5)	Bronchitis chronic (4)	Seborrhoeic dermatitis (6)		Heart valve replacement (4)
		Cardiac perforation (1)				Cataract subcapsular (1)	Gingival disorder (7)	Application site reaction (16)			Coronavirus infection (22)	Product prescribing issue (10)	Faecal calprotectin increased (6)		Muscle tightness (10)	Clear cell renal cell carcinoma (4)	Cognitive disorder (8)			Personality disorder (2)		Menstruation irregular (5)	Obstructive airways disorder (4)	Skin burning sensation (6)		Intensive care (4)
		Cardiac sarcoidosis (1)				Chorioretinopathy (1)	Intestinal haemorrhage (7)	Therapeutic product ineffective (16)			Folliculitis (22)	Toxicity to various agents (10)	Glycosylated haemoglobin increased (6)		Neck mass (10)	Colon neoplasm (4)	Dizziness postural (8)			Post-traumatic stress disorder (2)		Oligospermia (5)	Pulmonary cavitation (4)	Cold sweat (5)		Nephrectomy (4)
		Cardiomyopathy acute (1)				Choroiditis (1)	Intestinal perforation (7)	Ulcer (16)			Viral upper respiratory tract infection (22)	Animal bite (9)	Haematocrit decreased (6)		Trigger finger (10)	Endometrial adenocarcinoma (4)	Dysaesthesia (8)			Reading disorder (2)		Prostatic disorder (5)	Tonsillar disorder (4)	Dermal cyst (5)		Oral surgery (4)
		Defect conduction intraventricular (1)				Conjunctival disorder (1)	Lip blister (7)	Disease recurrence (15)			Sialoadenitis (20)	Clavicle fracture (9)	Hormone level abnormal (6)		Groin pain (9)	Gastrointestinal neoplasm (4)	Hyperaesthesia (8)			Schizophrenia (2)		Uterine inflammation (5)	Allergic respiratory symptom (3)	Dermatitis atopic (5)		Prostatic operation (4)
		Foetal arrhythmia (1)				Corneal opacity (1)	Mesenteric vein thrombosis (7)	Injection site haematoma (15)			Urosepsis (20)	Incorrect dose administered by device (9)	Urine analysis abnormal (6)		Muscle twitching (9)	Head and neck cancer (4)	Intracranial aneurysm (8)			Selective eating disorder (2)		Vulvovaginal dryness (5)	Apnoea (3)	Hair texture abnormal (5)		Tendon operation (4)
		Left atrial dilatation (1)				Corneal thinning (1)	Proctalgia (7)	Multiple organ dysfunction syndrome (14)			Varicella (20)	Muscle strain (9)	Blood alkaline phosphatase increased (5)		Sacroiliitis (9)	Lipoma (4)	Sensory loss (8)			Tension (2)		Dysmenorrhoea (4)	Atelectasis (3)	Livedo reticularis (5)		Toe amputation (4)
		Left ventricular dysfunction (1)				Delayed dark adaptation (1)	Proctitis (7)	Axillary pain (13)			Gastric infection (19)	Patella fracture (9)	Blood lactate dehydrogenase increased (5)		Myositis (8)	Lung adenocarcinoma stage IV (4)	Myelitis transverse (7)			Abulia (1)		Postmenopausal haemorrhage (4)	Choking (3)	Madarosis (5)		Tonsillectomy (4)
		Left ventricular hypertrophy (1)				Dermatochalasis (1)	Tongue ulceration (7)	Face oedema (13)			Oral infection (19)	Pelvic fracture (9)	Blood urea increased (5)		Osteitis (8)	Lung neoplasm (4)	Trigeminal neuralgia (7)			Affective disorder (1)		Pruritus genital (4)	Choking sensation (3)	Panniculitis (5)		Ankle arthroplasty (3)
		Mitral valve stenosis (1)				Dry age-related macular degeneration (1)	Anal haemorrhage (6)	Application site haemorrhage (12)			Hepatitis B reactivation (18)	Thermal burn (9)	Bone density decreased (5)		Pathological fracture (8)	Metastases to bone (4)	Dysgraphia (6)			Alcohol abuse (1)		Uterine haemorrhage (4)	Laryngeal discomfort (3)	Petechiae (5)		Bone operation (3)
		Pericardial disease (1)				Dysmetropsia (1)	Barrett's oesophagus (6)	Crying (12)			Escherichia infection (17)	Wrong product administered (9)	Colonoscopy (5)		Plantar fasciitis (8)	Metastatic neoplasm (4)	Generalised tonic-clonic seizure (6)			Alcohol problem (1)		Benign prostatic hyperplasia (3)	Nasal crusting (3)	Purpura (5)		Brain operation (3)
		Pericardial fibrosis (1)				Erythema of eyelid (1)	Cheilitis (6)	Polyp (12)			Helicobacter infection (17)	Humerus fracture (8)	Glomerular filtration rate decreased (5)		Flank pain (7)	Neuroendocrine carcinoma of the skin (4)	Hypertonia (6)			Apathy (1)		Breast cyst (3)	Nasal inflammation (3)	Rash vesicular (5)		Breast operation (3)
		Pericarditis rheumatic (1)				Extraocular muscle disorder (1)	Defaecation urgency (6)	Generalised oedema (11)			Respiratory tract infection viral (17)	Tooth injury (8)	Mycobacterium test positive (5)		Intervertebral disc degeneration (7)	Non-small cell lung cancer (4)	Altered state of consciousness (5)			Autoscopy (1)		Breast swelling (3)	Nasal obstruction (3)	Skin atrophy (5)		Cancer surgery (3)
		Prinzmetal angina (1)				Eye allergy (1)	Lower gastrointestinal haemorrhage (6)	Injection site discolouration (11)			Fungal skin infection (16)	Arthropod sting (7)	Platelet count increased (5)		Intervertebral disc disorder (7)	Papillary thyroid cancer (4)	Anosmia (5)			Binge eating (1)		Fibrocystic breast disease (3)	Nasal septum deviation (3)	Skin induration (5)		Carpal tunnel decompression (3)
		Wandering pacemaker (1)				Eye colour change (1)	Mouth swelling (6)	No adverse event (11)			Meningitis (16)	Paternal exposure during pregnancy (7)	Red blood cell count decreased (5)		Rheumatic fever (7)	Pituitary tumour benign (4)	Chronic inflammatory demyelinating polyradiculoneuropathy (5)			Body dysmorphic disorder (1)		Genital haemorrhage (3)	Pleural fibrosis (3)	Systemic lupus erythematosus rash (5)		Colectomy total (3)
		Ventricular enlargement (1)				Eye movement disorder (1)	Tongue movement disturbance (6)	Localised oedema (10)			Ophthalmic herpes zoster (16)	Post procedural haemorrhage (7)	Rheumatoid factor increased (5)		Scoliosis (7)	Rectal adenocarcinoma (4)	Dementia Alzheimer's type (5)			Borderline personality disorder (1)		Gynaecomastia (3)	Pulmonary alveolar haemorrhage (3)	Acute generalised exanthematous pustulosis (4)		Colon operation (3)
						Eye oedema (1)	Anal fissure (5)	Vaccination failure (10)			Infected skin ulcer (15)	Procedural complication (7)	Serum ferritin decreased (5)		Rhabdomyolysis (6)	Renal cancer metastatic (4)	Demyelinating polyneuropathy (5)			Bradyphrenia (1)		Menopausal symptoms (3)	Pulmonary granuloma (3)	Dermatitis exfoliative generalised (4)		Colostomy (3)
						Eyelid cyst (1)	Chronic gastritis (5)	Application site erythema (9)			Peritonitis (15)	Sunburn (7)	Vitamin D decreased (5)		Scleroderma (6)	Renal neoplasm (4)	Hemiplegia (5)			Burnout syndrome (1)		Ovarian cyst ruptured (3)	Sinus pain (3)	Hair disorder (4)		Coronary arterial stent insertion (3)
						Eyelid pain (1)	Colitis microscopic (5)	Application site pain (8)			Pustule (15)	Device dispensing error (6)	Antibody test abnormal (4)		Tendon disorder (6)	Small intestine carcinoma (4)	Ischaemic stroke (5)			Cardiovascular somatic symptom disorder (1)		Uterine mass (3)	Stridor (3)	Nail psoriasis (4)		Elbow operation (3)
						Eyelid ptosis (1)	Duodenal ulcer perforation (5)	Breakthrough pain (8)			Suspected COVID-19 (15)	Drug exposure before pregnancy (6)	Arthroscopy (4)		Costochondritis (5)	T-cell lymphoma (4)	Radiculopathy (5)			Claustrophobia (1)		Balanoposthitis (2)	Suffocation feeling (3)	Pain of skin (4)		Haemorrhoid operation (3)
						Keratoconus (1)	Gastric haemorrhage (5)	Infusion site extravasation (8)			Tracheitis (15)	Exposure to communicable disease (6)	Fibrin D dimer increased (4)		Intervertebral disc compression (5)	Throat cancer (4)	Spinal cord disorder (5)			Communication disorder (1)		Breast enlargement (2)	Tonsillar hypertrophy (3)	Pemphigoid (4)		Jaw operation (3)
						Keratopathy (1)	Gastrointestinal pain (5)	Injection site urticaria (8)			Disseminated tuberculosis (14)	Femoral neck fracture (6)	Lymphocyte count increased (4)		Jaw disorder (5)	Thyroid neoplasm (4)	Subarachnoid haemorrhage (5)			Conversion disorder (1)		Breast inflammation (2)	Upper respiratory tract inflammation (3)	Skin plaque (4)		Joint fluid drainage (3)
						Lacrimal disorder (1)	Gingival pain (5)	Secretion discharge (8)			Infected cyst (14)	Incorrect product administration duration (6)	Prostatic specific antigen increased (4)		Joint noise (5)	Anogenital warts (3)	Amyotrophic lateral sclerosis (4)			Daydreaming (1)		Cervical discharge (2)	Aspiration (2)	Stevens-Johnson syndrome (4)		Medical procedure (3)
						Lid sulcus deepened (1)	Lip oedema (5)	Sudden death (8)			Pneumonia legionella (14)	Product preparation error (6)	Renal function test abnormal (4)		Muscle disorder (5)	Benign breast neoplasm (3)	Carotid aneurysm rupture (4)			Decreased interest (1)		Cervix disorder (2)	Asthmatic crisis (2)	Toxic skin eruption (4)		Metabolic surgery (3)
						Macular hole (1)	Odynophagia (5)	Application site discolouration (7)			Vaginal infection (14)	Skin injury (6)	Troponin increased (4)		Muscle fatigue (5)	Bowen's disease (3)	Cerebral artery embolism (4)			Delirium tremens (1)		Endometrial hypoplasia (2)	Hiccups (2)	Trichorrhexis (4)		Nail operation (3)
						Meibomian gland dysfunction (1)	Oral mucosal blistering (5)	Injection site warmth (7)			Hepatitis C (13)	Exposure via skin contact (5)	Urine output decreased (4)		Myopathy (5)	Brain neoplasm malignant (3)	Cluster headache (4)			Delusional disorder, somatic type (1)		Genital burning sensation (2)	Hypersensitivity pneumonitis (2)	Dermatitis acneiform (3)		Spinal laminectomy (3)
						Mydriasis (1)	Oral pruritus (5)	Loss of therapeutic response (7)			Hordeolum (13)	Intentional dose omission (5)	Amylase increased (3)		Seronegative arthritis (5)	Colon cancer metastatic (3)	Complex regional pain syndrome (4)			Derealisation (1)		Genital prolapse (2)	Hyperventilation (2)	Dermatomyositis (3)		Steroid therapy (3)
						Neovascular age-related macular degeneration (1)	Retching (5)	Mucosal inflammation (7)			Onychomycosis (13)	Jaw fracture (5)	Angiogram (3)		Spondyloarthropathy (5)	Ear neoplasm (3)	Leukoencephalopathy (4)			Disturbance in social behaviour (1)		Intermenstrual bleeding (2)	Hypopnoea (2)	Erythema annulare (3)		Synovectomy (3)
						Night blindness (1)	Tongue discolouration (5)	Necrosis (7)			Pertussis (13)	Lumbar vertebral fracture (5)	Blood albumin decreased (3)		Wrist deformity (5)	Haemangioma (3)	Migraine with aura (4)			Emotional poverty (1)		Menstruation delayed (2)	Lung consolidation (2)	Hair growth abnormal (3)		Thyroid operation (3)
						Ocular hypertension (1)	Volvulus (5)	Therapeutic response delayed (7)			Vulvovaginal candidiasis (13)	Maternal exposure before pregnancy (5)	Blood glucose fluctuation (3)		Arthritis enteropathic (4)	Laryngeal neoplasm (3)	Muscle spasticity (4)			Euphoric mood (1)		Oedema genital (2)	Nasal disorder (2)	Hypersensitivity vasculitis (3)		Tooth restoration (3)
						Ocular myasthenia (1)	Abdominal adhesions (4)	Withdrawal syndrome (7)			Borrelia infection (12)	Muscle rupture (5)	Blood thyroid stimulating hormone increased (3)		Bone cyst (4)	Lung carcinoma cell type unspecified stage IV (3)	Neurological symptom (4)			Flat affect (1)		Ovarian mass (2)	Nasal septum perforation (2)	Melanosis (3)		Vitrectomy (3)
						Ocular retrobulbar haemorrhage (1)	Bowel movement irregularity (4)	Administration site pain (6)			COVID-19 pneumonia (12)	Product label confusion (5)	Body temperature decreased (3)		Bone loss (4)	Malignant neoplasm progression (3)	Paraplegia (4)			Gambling disorder (1)		Peyronie's disease (2)	Orthopnoea (2)	Miliaria (3)		Arthroscopic surgery (2)
						Ophthalmic vein thrombosis (1)	Colon dysplasia (4)	Hyperthermia (6)			Lyme disease (12)	Product use complaint (5)	Body temperature fluctuation (3)		Joint warmth (4)	Metastases to lung (3)	Parkinsonism (4)			Hallucinations, mixed (1)		Premenstrual syndrome (2)	Painful respiration (2)	Nail bed inflammation (3)		Bone graft (2)
						Ophthalmoplegia (1)	Diverticulum (4)	Injection site discomfort (6)			Paronychia (12)	Tendon injury (5)	Coronavirus test positive (3)		Lumbar spinal stenosis (4)	Metastases to lymph nodes (3)	Peroneal nerve palsy (4)			Hypervigilance (1)		Rectocele (2)	Paranasal sinus inflammation (2)	Neurodermatitis (3)		Bunion operation (2)
						Optic disc disorder (1)	Duodenal ulcer (4)	Sensation of foreign body (6)			Atypical pneumonia (11)	Tibia fracture (5)	Drug level increased (3)		Morphoea (4)	Metastatic renal cell carcinoma (3)	Sinus headache (4)			Hypomania (1)		Sexual dysfunction (2)	Pharyngeal ulceration (2)	Pityriasis (3)		Catheter removal (2)
						Optic ischaemic neuropathy (1)	Enterocolitis haemorrhagic (4)	Systemic inflammatory response syndrome (6)			Escherichia urinary tract infection (11)	Vascular access complication (5)	Ejection fraction decreased (3)		Osteonecrosis of jaw (4)	Oesophageal cancer metastatic (3)	Spinal cord compression (4)			Illusion (1)		Uterine disorder (2)	Pleuritic pain (2)	Pityriasis rosea (3)		Colostomy closure (2)
							Faeces soft (4)	Temperature intolerance (6)			Lymph node tuberculosis (11)	Accidental underdose (4)	Electrocardiogram abnormal (3)		Periarthritis (4)		Unresponsive to stimuli (4)							Plantar erythema (3)
							Gastric polyps (4)	Administration site bruise (5)			Prostate infection (11)	Cartilage injury (4)	Haemoglobin increased (3)		Ankle deformity (3)		Brain oedema (3)							Rash morbilliform (3)
							Gastric ulcer haemorrhage (4)	Application site bruise (5)			Pyelonephritis acute (11)	Chemical burn (4)	Hepatitis C virus test positive (3)		Arthritis reactive (3)		Carotid artery occlusion (3)							Skin necrosis (3)
							Gastritis erosive (4)	Application site rash (5)			Abdominal abscess (10)	Chest injury (4)	HIV test positive (3)		Coccydynia (3)		Central nervous system vasculitis (3)							Skin tightness (3)
							Gastrointestinal motility disorder (4)	Calcinosis (5)			Atypical mycobacterial infection (10)	Compression fracture (4)	Interferon gamma release assay positive (3)		Haemarthrosis (3)		Cerebral disorder (3)							Subacute cutaneous lupus erythematosus (3)
							Gingival swelling (4)	Deformity (5)			Enteritis infectious (10)	Concussion (4)	Lipase increased (3)		Joint destruction (3)		Facial paresis (3)							Urticaria chronic (3)
							Hyperchlorhydria (4)	Feeling drunk (5)			Hepatitis B (10)	Extra dose administered (4)	Lymphocyte count decreased (3)		Ligament disorder (3)		Hepatic encephalopathy (3)							Urticarial vasculitis (3)
							Large intestine polyp (4)	Feeling jittery (5)			Herpes simplex (10)	Eye injury (4)	Protein urine present (3)		Muscle contracture (3)		Idiopathic intracranial hypertension (3)							Acute febrile neutrophilic dermatosis (2)
							Lip dry (4)	Immediate post-injection reaction (5)			Histoplasmosis (10)	Fractured coccyx (4)	Prothrombin level decreased (3)		Muscle rigidity (3)		Incoherent (3)							Cellulite (2)
							Oesophagitis (4)	Inflammatory pain (5)			Impetigo (10)	Incorrect dosage administered (4)	Staphylococcus test positive (3)		Myofascial pain syndrome (3)		Intracranial mass (3)							Chronic cutaneous lupus erythematosus (2)
							Periodontal disease (4)	Injection site hypersensitivity (5)			Meningitis viral (10)	Intercepted product preparation error (4)	Swollen joint count increased (3)		Osteochondrosis (3)		Intracranial pressure increased (3)							Cutaneous symptom (2)
							Salivary gland calculus (4)	Injection site nodule (5)			Necrotising fasciitis (10)	Maternal exposure during breast feeding (4)	Thyroid function test abnormal (3)		Osteoporotic fracture (3)		Language disorder (3)							Cutis laxa (2)
							Terminal ileitis (4)	Mucosal dryness (5)			Peritonsillar abscess (10)	Nail injury (4)	Anti factor VIII antibody positive (2)		Palindromic rheumatism (3)		Monoplegia (3)							Dermatitis exfoliative (2)
							Tongue disorder (4)	Symptom recurrence (5)			Staphylococcal sepsis (10)	Procedural haemorrhage (4)	Antibody test positive (2)		Polychondritis (3)		Myelopathy (3)							Dermatosis (2)
							Umbilical hernia (4)	Crepitations (4)			Tuberculous pleurisy (10)	Radius fracture (4)	Aspiration joint (2)		Polymyositis (3)		Pachymeningitis (3)							Diabetic foot (2)
							Abnormal faeces (3)	Drug tolerance decreased (4)			Abscess oral (9)	Skin abrasion (4)	Biopsy liver (2)		Sacral pain (3)		Paresis (3)							Diffuse alopecia (2)
							Change of bowel habit (3)	Effusion (4)			Bacteraemia (9)	Wound haemorrhage (4)	Biopsy prostate (2)		Spinal deformity (3)		Parosmia (3)							Erythrodermic psoriasis (2)
							Colitis ischaemic (3)	General symptom (4)			Encephalitis (9)	Wound secretion (4)	Bleeding time prolonged (2)		Tendon calcification (3)		Vascular headache (3)							Erythrosis (2)
							Enterocolitis (3)	Induration (4)			Endocarditis (9)	Accident at work (3)	Blood calcium decreased (2)		Torticollis (3)		Ataxia (2)							Granuloma annulare (2)
							Eosinophilic colitis (3)	Infusion site pruritus (4)			Epididymitis (9)	Alcohol poisoning (3)	Blood calcium increased (2)		Trismus (3)		Bradykinesia (2)							Granuloma skin (2)
							Gastrointestinal perforation (3)	Injection site hypoaesthesia (4)			Escherichia sepsis (9)	Animal scratch (3)	Blood creatine phosphokinase decreased (2)		Bone lesion (2)		Cerebral artery thrombosis (2)							Intertrigo (2)
							Glossitis (3)	Injection site irritation (4)			Gastroenteritis norovirus (9)	Atypical femur fracture (3)	Blood glucose abnormal (2)		Chondrocalcinosis pyrophosphate (2)		Cerebral ischaemia (2)							Lichen planus (2)
							Haemorrhoidal haemorrhage (3)	Injection site ulcer (4)			Genital herpes (9)	Dental restoration failure (3)	Blood insulin increased (2)		Dupuytren's contracture (2)		Cerebral thrombosis (2)							Lichen sclerosus (2)
							Hyperaesthesia teeth (3)	Injection site vesicles (4)			Liver abscess (9)	Drug dose omission by device (3)	Blood iron abnormal (2)		Elbow deformity (2)		Diabetic coma (2)							Milia (2)
							Lip pain (3)	Local reaction (4)			Nosocomial infection (9)	Exposure via father (3)	Blood pressure diastolic decreased (2)		Extremity contracture (2)		Diabetic neuropathy (2)							Nail pitting (2)
							Lip ulceration (3)	Mucosal disorder (4)			Oral fungal infection (9)	Facial bones fracture (3)	Blood pressure systolic increased (2)		Intervertebral disc space narrowing (2)		Dystonia (2)							Palmoplantar keratoderma (2)
							Mouth haemorrhage (3)	Application site injury (3)			Peritoneal tuberculosis (9)	Foreign body (3)	Body temperature (2)		Mixed connective tissue disease (2)		Encephalopathy (2)							Papule (2)
							Oesophageal disorder (3)	Application site pruritus (3)			Urinary tract infection bacterial (9)	Gastrointestinal stoma complication (3)	Brain scan abnormal (2)		Muscle necrosis (2)		Haemorrhage intracranial (2)							Paradoxical psoriasis (2)
							Oesophageal stenosis (3)	Drug tolerance (3)			Vulvovaginal mycotic infection (9)	Hand fracture (3)	Colposcopy (2)		Nuchal rigidity (2)		Haemorrhagic stroke (2)							Parapsoriasis (2)
							Pancreatitis relapsing (3)	Facial pain (3)			Infectious mononucleosis (8)	Incorrect dose administered by product (3)	Cortisol decreased (2)		Soft tissue mass (2)		Hydrocephalus (2)							Perioral dermatitis (2)
							Rectal prolapse (3)	Fibrosis (3)			Infectious pleural effusion (8)	Incorrect drug administration rate (3)	Cortisol increased (2)		Spinal fusion acquired (2)		Hypotonia (2)							Pruritus allergic (2)
							Rectal tenesmus (3)	Hangover (3)			Intervertebral discitis (8)	Intercepted product dispensing error (3)	Culture stool positive (2)		Weight bearing difficulty (2)		Intraventricular haemorrhage (2)							Skin depigmentation (2)
							Tongue oedema (3)	Infusion site pain (3)			Lower respiratory tract infection bacterial (8)	Intervertebral disc injury (3)	Cytomegalovirus test positive (2)		Antisynthetase syndrome (1)		Lacunar infarction (2)							Skin erosion (2)
							Upper gastrointestinal haemorrhage (3)	Injection site abscess sterile (3)			Meningitis aseptic (8)	Post procedural haematoma (3)	Diagnostic procedure (2)		Articular calcification (1)		Meningitis noninfective (2)							Skin hyperpigmentation (2)
							Abdominal symptom (2)	Injection site induration (3)			Mycobacterial infection (8)	Post-traumatic neck syndrome (3)	Differential white blood cell count abnormal (2)		Bone demineralisation (1)		Mononeuropathy multiplex (2)							Skin hypertrophy (2)
							Acute haemorrhagic ulcerative colitis (2)	Injection site inflammation (3)			Pneumonia fungal (8)	Prescribed overdose (3)	Epstein-Barr virus test positive (2)		Bone fistula (1)		Monoparesis (2)							Skin hypopigmentation (2)
							Aerophagia (2)	Injection site papule (3)			Soft tissue infection (8)	Product administered at inappropriate site (3)	Full blood count decreased (2)		Bone hyperpigmentation (1)		Nystagmus (2)							Skin odour abnormal (2)
							Anal pruritus (2)	Injection site scab (3)			Streptococcal infection (8)	Scratch (3)	Heart rate abnormal (2)		Bone infarction (1)		Peripheral sensory neuropathy (2)							Skin sensitisation (2)
							Chapped lips (2)	Remission not achieved (3)			Cholecystitis infective (7)	Soft tissue injury (3)	Hepatic enzyme decreased (2)		Bone swelling (1)		Petit mal epilepsy (2)							Skin ulcer haemorrhage (2)
							Diaphragmatic hernia (2)	Sluggishness (3)			Chronic sinusitis (7)	Stress fracture (3)	Hepatitis B virus test positive (2)		Cervical spinal stenosis (1)		Pleurothotonus (2)							Solar dermatitis (2)
							Diverticulum intestinal (2)	Stenosis (3)			Clostridium difficile colitis (7)	Wound complication (3)	Human papilloma virus test positive (2)		Chondritis (1)		Post herpetic neuralgia (2)							Vascular purpura (2)
							Dyschezia (2)	Ulcer haemorrhage (3)			Coccidioidomycosis (7)	Arterial injury (2)	Immunoglobulins increased (2)		Chondrocalcinosis (1)		Progressive multiple sclerosis (2)							Vasculitic rash (2)
							Erosive duodenitis (2)	Absence of immediate treatment response (2)			Epstein-Barr virus infection (7)	Device difficult to use (2)	International normalised ratio decreased (2)		Collagen disorder (1)		Psychomotor hyperactivity (2)							Acne conglobata (1)
							Eructation (2)	Application site induration (2)			Gingival abscess (7)	Epicondylitis (2)	Investigation (2)		Crystal arthropathy (1)		Radial nerve palsy (2)							Acne cystic (1)
							Faecaloma (2)	Application site urticaria (2)			Groin abscess (7)	Exposure via breast milk (2)	Mean cell volume decreased (2)		Felty's syndrome (1)		Sedation (2)							Actinic keratosis (1)
							Gastric perforation (2)	Concomitant disease aggravated (2)			Infected bite (7)	Face injury (2)	Mean platelet volume increased (2)		Fracture delayed union (1)		Slow speech (2)							Alopecia scarring (1)
							Gastrointestinal wall thickening (2)	Dysplasia (2)			Otitis externa (7)	Fibula fracture (2)	Neutralising antibodies (2)		Gouty arthritis (1)		Stroke in evolution (2)							Alopecia totalis (1)
							Gingival discomfort (2)	Enanthema (2)			Papilloma viral infection (7)	Fractured sacrum (2)	Neutrophil count abnormal (2)		Gouty tophus (1)		Temporal lobe epilepsy (2)							Alopecia universalis (1)
							Gingival hypertrophy (2)	Energy increased (2)			Pulpitis dental (7)	Graft complication (2)	Neutrophil count increased (2)		Growth disorder (1)		Tension headache (2)							Aquagenic pruritus (1)
							Ileus (2)	Exercise tolerance decreased (2)			Staphylococcal bacteraemia (7)	Iatrogenic injury (2)	Polymerase chain reaction positive (2)		Haematoma muscle (1)		Toxic encephalopathy (2)							Blister rupture (1)
											Tracheobronchitis (7)
											Asymptomatic COVID-19 (6)
											Bursitis infective (6)
											Campylobacter infection (6)
											Cytomegalovirus colitis (6)
											Empyema (6)
											Gangrene (6)
											Helicobacter gastritis (6)
											Infection susceptibility increased (6)
											Nail infection (6)
											Oesophageal candidiasis (6)
											Otitis media (6)
											Periodontitis (6)
											Pneumonia aspiration (6)
											Purulence (6)
											Renal abscess (6)
											Staphylococcal abscess (6)
											Whipple's disease (6)
											Appendicitis perforated (5)
											Bacterial pyelonephritis (5)
											Breast abscess (5)
											Bronchiolitis (5)
											Bronchitis viral (5)
											Ear, nose and throat infection (5)
											External ear cellulitis (5)
											Extrapulmonary tuberculosis (5)
											Infected dermal cyst (5)
											Infection parasitic (5)
											Injection site infection (5)
											Labyrinthitis (5)
											Mastoiditis (5)
											Pneumonia pneumococcal (5)
											Pneumonia viral (5)
											Purulent discharge (5)
											Rectal abscess (5)
											Salmonellosis (5)
											Septic arthritis staphylococcal (5)
											Staphylococcal skin infection (5)
											Tinea infection (5)
											Uterine infection (5)
											Vaginal abscess (5)
											Wound infection staphylococcal (5)
											Abscess intestinal (4)
											Abscess jaw (4)
											Acute sinusitis (4)
											Brain abscess (4)
											Bronchopulmonary aspergillosis (4)
											Campylobacter gastroenteritis (4)
											Cardiac infection (4)
											Cat scratch disease (4)
											Chlamydial infection (4)
											Enterobacter infection (4)
											Escherichia bacteraemia (4)
											Extradural abscess (4)
											Gastroenteritis salmonella (4)
											Genital infection fungal (4)
											H1N1 influenza (4)
											Herpes zoster oticus (4)
											Klebsiella infection (4)
											Legionella infection (4)
											Mycobacterium marinum infection (4)
											Nasal abscess (4)
											Pharyngotonsillitis (4)
											Pneumococcal infection (4)
											Pneumonia chlamydial (4)
											Pneumonia cryptococcal (4)
											Post procedural cellulitis (4)
											Pyoderma (4)
											Respiratory syncytial virus infection (4)
											Sinusitis bacterial (4)
											Syphilis (4)
											Tinea pedis (4)
											Acarodermatitis (3)
											Aspergillus infection (3)
											Bacterial diarrhoea (3)
											Bacterial vaginosis (3)
											Bone abscess (3)
											Candida sepsis (3)
											Cellulitis staphylococcal (3)
											Chronic tonsillitis (3)
											Clostridial infection (3)
											Clostridium colitis (3)
											Colonic abscess (3)
											Croup infectious (3)
											Cutaneous leishmaniasis (3)
											Cytomegalovirus infection reactivation (3)
											Diarrhoea infectious (3)
											Encephalitis viral (3)
											Epstein-Barr virus infection reactivation (3)
											Erythema migrans (3)
											Gastritis bacterial (3)
											Gastroenteritis clostridial (3)
											Genital abscess (3)
											Genitourinary tract infection (3)
											Hepatitis E (3)
											Herpes dermatitis (3)
											Herpes ophthalmic (3)
											Herpes zoster cutaneous disseminated (3)
											Listeria encephalitis (3)
											Lung abscess (3)

## Sheet: PTs of Certolizumab Pegol
Total number of records retrieved: 57331	Blood and lymphatic system disorders (739)	Cardiac disorders (1157)	Congenital, familial and genetic disorders (143)	Ear and labyrinth disorders (393)	Endocrine disorders (116)	Eye disorders (1228)	Gastrointestinal disorders (9219)	General disorders and administration site conditions (24414)	Hepatobiliary disorders (525)	Immune system disorders (1616)	Infections and infestations (15192)	Injury, poisoning and procedural complications (10713)	Investigations (3525)	Metabolism and nutrition disorders (1025)	Musculoskeletal and connective tissue disorders (8222)	Neoplasms benign, malignant and unspecified (incl cysts and polyps) (1773)	Nervous system disorders (5244)	Pregnancy, puerperium and perinatal conditions (1259)	Product issues (1603)	Psychiatric disorders (1866)	Renal and urinary disorders (958)	Reproductive system and breast disorders (545)	Respiratory, thoracic and mediastinal disorders (3928)	Skin and subcutaneous tissue disorders (7621)	Social circumstances (530)	Surgical and medical procedures (3941)	Vascular disorders (1381)			Geographical distribution
	Anaemia (208)	Myocardial infarction (205)	Atrial septal defect (12)	Vertigo (105)	Thyroid disorder (23)	Vision blurred (189)	Crohn's disease (1745)	Drug ineffective (7361)	Liver disorder (83)	Hypersensitivity (700)	Nasopharyngitis (1607)	Off label use (2308)	Weight decreased (584)	Decreased appetite (318)	Arthralgia (1973)	Breast cancer (152)	Headache (1643)	Pregnancy (531)	Product availability issue (532)	Depression (340)	Nephrolithiasis (255)	Ovarian cyst (44)	Dyspnoea (812)	Rash (2048)	Loss of personal independence in daily activities (144)	Therapy interrupted (804)	Hypertension (288)			Continent	Count	Percentage
	Lymphadenopathy (198)	Palpitations (187)	Congenital anomaly (9)	Tinnitus (79)	Hypothyroidism (17)	Visual impairment (145)	Nausea (1663)	Fatigue (2632)	Cholelithiasis (75)	Drug hypersensitivity (454)	Infection (1556)	Product dose omission issue (2285)	Weight increased (416)	Dehydration (240)	Rheumatoid arthritis (1880)	Neoplasm malignant (129)	Dizziness (922)	Abortion spontaneous (247)	Product quality issue (348)	Anxiety (324)	Renal failure (83)	Heavy menstrual bleeding (41)	Cough (771)	Psoriasis (1235)	Breast feeding (130)	Surgery (772)	Haemorrhage (146)			Africa	9	0
	Neutropenia (39)	Atrial fibrillation (112)	Ventricular septal defect (9)	Ear pain (73)	Thyroid mass (16)	Cataract (104)	Diarrhoea (1626)	Pain (2471)	Hepatic steatosis (37)	Anaphylactic reaction (174)	Pneumonia (1435)	Maternal exposure during pregnancy (986)	Blood pressure increased (217)	Diabetes mellitus (85)	Pain in extremity (810)	Basal cell carcinoma (110)	Paraesthesia (421)	Premature baby (143)	Needle issue (227)	Insomnia (316)	Acute kidney injury (75)	Vaginal haemorrhage (39)	Oropharyngeal pain (524)	Pruritus (1067)	Insurance issue (72)	Hospitalisation (536)	Thrombosis (146)			Americas	39517	69
	Increased tendency to bruise (36)	Cardiac failure congestive (95)	Clinodactyly (8)	Deafness (36)	Adrenal insufficiency (8)	Eye swelling (85)	Abdominal pain (1206)	Malaise (2167)	Gallbladder disorder (36)	Anaphylactic shock (45)	Urinary tract infection (1121)	Inappropriate schedule of product administration (619)	Hepatic enzyme increased (177)	Fluid retention (46)	Back pain (600)	Lung neoplasm malignant (79)	Hypoaesthesia (381)	Premature delivery (135)	Device issue (218)	Stress (185)	Dysuria (73)	Menstrual disorder (29)	Nasal congestion (180)	Alopecia (760)	Impaired work ability (32)	Knee arthroplasty (173)	Hot flush (129)			Asia	1241	2
	Thrombocytopenia (35)	Cardiac disorder (93)	Hypertelorism (8)	Ear discomfort (27)	Autoimmune thyroiditis (8)	Ocular hyperaemia (84)	Vomiting (799)	Injection site pain (1590)	Hepatitis (33)	Immune system disorder (42)	Sinusitis (988)	Fall (543)	Heart rate increased (121)	Gout (29)	Joint swelling (581)	Skin cancer (73)	Migraine (280)	Low birth weight baby (69)	Syringe issue (130)	Sleep disorder (86)	Pollakiuria (72)	Endometriosis (23)	Rhinorrhoea (172)	Urticaria (620)	Bedridden (27)	COVID-19 immunisation (161)	Hypotension (109)			Europe	16274	28
	Leukopenia (30)	Cardiac failure (75)	Plagiocephaly (7)	Hypoacusis (21)	Hyperthyroidism (7)	Dry eye (82)	Abdominal pain upper (470)	Pyrexia (1075)	Hepatic function abnormal (29)	Sarcoidosis (32)	Lower respiratory tract infection (962)	Maternal exposure before pregnancy (480)	Blood glucose increased (106)	Type 2 diabetes mellitus (29)	Psoriatic arthropathy (469)	Malignant melanoma (68)	Cerebrovascular accident (174)	Gestational diabetes (48)	Product distribution issue (81)	Confusional state (69)	Renal disorder (68)	Breast mass (22)	Interstitial lung disease (153)	Erythema (398)	Inability to afford medication (27)	Therapy cessation (155)	Flushing (101)			Oceania	290	1
	Pancytopenia (23)	Tachycardia (70)	Developmental hip dysplasia (6)	Ear swelling (14)	Thyroid cyst (6)	Eye pain (68)	Abdominal discomfort (428)	No adverse event (701)	Cholecystitis (22)	Serum sickness (28)	Influenza (826)	Intentional product misuse (477)	Haemoglobin decreased (102)	Increased appetite (22)	Muscle spasms (360)	Lymphoma (67)	Burning sensation (161)	Twin pregnancy (43)	Device malfunction (24)	Depressed mood (66)	Renal impairment (38)	Breast pain (22)	Asthma (143)	Rash pruritic (289)	Disability (14)	Hip arthroplasty (137)	Deep vein thrombosis (84)			Age group distribution
	Iron deficiency anaemia (15)	Arrhythmia (48)	Prominent epicanthal folds (6)	Otorrhoea (9)	Goitre (5)	Uveitis (68)	Frequent bowel movements (395)	Condition aggravated (653)	Jaundice (21)	Seasonal allergy (27)	Herpes zoster (682)	Contusion (371)	Body temperature increased (99)	Vitamin D deficiency (21)	Musculoskeletal stiffness (345)	Prostate cancer (54)	Somnolence (160)	Pre-eclampsia (40)	Product leakage (17)	Nervousness (65)	Chromaturia (25)	Menstruation irregular (22)	Productive cough (123)	Hyperhidrosis (194)	Pregnancy of partner (10)	Caesarean section (101)	Vasculitis (57)			Age group	Count	Percentage
	Blood disorder (13)	Pericarditis (37)	Congenital hair disorder (5)	Ear disorder (8)	Cushing's syndrome (4)	Eye disorder (45)	Abdominal distension (264)	Injection site reaction (648)	Hepatic cirrhosis (18)	Immunodeficiency (24)	Bronchitis (605)	Incorrect dose administered (353)	White blood cell count increased (93)	Malnutrition (20)	Arthritis (344)	Squamous cell carcinoma (52)	Loss of consciousness (158)	Abortion (31)	Device leakage (14)	Suicidal ideation (64)	Haematuria (25)	Vaginal discharge (16)	Epistaxis (102)	Dry skin (176)	Menopause (9)	Knee operation (89)	Pallor (33)			0 - 27 days	164	0
	Leukocytosis (12)	Acute myocardial infarction (29)	Congenital nose malformation (5)	Ear congestion (7)	Adrenal disorder (3)	Diplopia (38)	Constipation (256)	Injection site swelling (625)	Drug-induced liver injury (17)	Food allergy (19)	COVID-19 (564)	Exposure during pregnancy (309)	Liver function test increased (89)	Hypokalaemia (19)	Myalgia (314)	Colon cancer (38)	Tremor (151)	Small for dates baby (26)	Product complaint (13)	Panic attack (50)	Renal pain (24)	Intermenstrual bleeding (15)	Pulmonary embolism (98)	Blister (167)	Physical disability (8)	Spinal operation (72)	Haematoma (32)			28 days to 23 months	35	0
	Coagulopathy (11)	Angina pectoris (29)	Ankyloglossia congenital (4)	Deafness unilateral (6)	Cushingoid (3)	Eye inflammation (34)	Haematochezia (255)	Injection site erythema (595)	Liver injury (14)	Decreased immune responsiveness (18)	Upper respiratory tract infection (475)	Product storage error (301)	SARS-CoV-2 test positive (82)	Hyponatraemia (19)	Systemic lupus erythematosus (295)	Renal cancer (25)	Memory impairment (132)	Foetal growth restriction (25)	Product packaging issue (12)	Mood swings (43)	Bladder disorder (20)	Amenorrhoea (14)	Lung disorder (93)	Pemphigus (165)	Stress at work (8)	Foot operation (64)	Raynaud's phenomenon (17)			2 - 11 years	31	0
	Splenomegaly (11)	Cardiac arrest (28)	Cleft palate (4)	Tympanic membrane perforation (6)	Adrenal mass (2)	Eye irritation (34)	Intestinal obstruction (206)	Asthenia (581)	Autoimmune hepatitis (13)	Immunosuppression (18)	Cellulitis (361)	Foetal exposure during pregnancy (260)	C-reactive protein increased (81)	Hypoglycaemia (15)	Ankylosing spondylitis (241)	Bladder cancer (24)	Seizure (118)	Breech presentation (17)	Liquid product physical issue (9)	Irritability (42)	Urinary incontinence (19)	Pelvic pain (12)	Chronic obstructive pulmonary disease (88)	Skin discolouration (148)	Walking aid user (8)	Intestinal resection (58)	Aortic aneurysm (14)			12 - 17 years	176	0
	Thrombocytosis (11)	Coronary artery occlusion (23)	Congenital hydronephrosis (4)	Middle ear effusion (5)	Adrenocortical insufficiency acute (2)	Eye pruritus (30)	Colitis (154)	Peripheral swelling (537)	Hepatic failure (12)	Multiple allergies (13)	Sepsis (309)	Maternal exposure during breast feeding (253)	White blood cell count decreased (81)	Feeding disorder (14)	Muscular weakness (163)	Thyroid cancer (24)	Neuropathy peripheral (102)	Ectopic pregnancy (16)	Product container seal issue (8)	Mental disorder (39)	Urinary retention (16)	Breast tenderness (11)	Sinus disorder (83)	Rash erythematous (142)	Impaired driving ability (6)	Tooth extraction (55)	Circulatory collapse (14)			18 - 44 years	10948	19
	Lymph node pain (10)	Cardiovascular disorder (20)	Hypospadias (4)	Ear pruritus (4)	Primary hyperaldosteronism (2)	Iritis (28)	Gastrointestinal disorder (152)	Injection site bruising (535)	Hepatotoxicity (12)	Rubber sensitivity (13)	Viral infection (301)	Product use issue (250)	Blood potassium decreased (74)	Hyperlipidaemia (12)	Fistula (159)	Skin papilloma (23)	Syncope (99)	Stillbirth (16)	Product physical consistency issue (8)	Poor quality sleep (34)	Chronic kidney disease (15)	Cervical dysplasia (11)	Respiratory disorder (81)	Eczema (141)	Immobile (5)	Hip surgery (41)	Blood pressure fluctuation (13)			45 - 64 years	12863	22
	Eosinophilia (8)	Pericardial effusion (20)	Patent ductus arteriosus (4)	Hyperacusis (4)	Thyroiditis (2)	Blindness (26)	Dyspepsia (132)	Influenza like illness (528)	Hepatic cytolysis (10)	Autoimmune disorder (7)	Fungal infection (256)	Intentional dose omission (189)	Blood test abnormal (73)	Hypophagia (12)	Neck pain (146)	B-cell lymphoma (19)	Lethargy (90)	Jaundice neonatal (14)	Product label issue (6)	Fear of injection (33)	Micturition urgency (14)	Erectile dysfunction (10)	Pleural effusion (79)	Skin disorder (127)	Contraindication to medical treatment (4)	Limb operation (41)	Aneurysm (12)			65 - 74 years	4326	8
	Febrile neutropenia (8)	Coronary artery disease (14)	Arnold-Chiari malformation (3)	Deafness bilateral (3)	Addison's disease (1)	Glaucoma (26)	Rectal haemorrhage (129)	Unevaluable event (521)	Hepatic cyst (9)	Anaphylactoid reaction (6)	Ear infection (253)	Wrong technique in product usage process (156)	SARS-CoV-2 test negative (65)	Appetite disorder (11)	Arthropathy (137)	Metastases to liver (19)	Balance disorder (68)	Premature rupture of membranes (14)	Device breakage (5)	Mood altered (29)	Hydronephrosis (13)	Suppressed lactation (10)	Sinus congestion (78)	Night sweats (121)	Wheelchair user (4)	Cholecystectomy (40)	Hypertensive crisis (11)			≥ 75 years	1735	3
	Lymphadenitis (7)	Sinus tachycardia (11)	Cytogenetic abnormality (3)	Excessive cerumen production (3)	Adrenal cyst (1)	Photophobia (24)	Stomatitis (125)	Adverse drug reaction (511)	Hepatomegaly (9)	Type I hypersensitivity (6)	Staphylococcal infection (253)	Product prescribing error (125)	Blood urine present (52)	Food intolerance (11)	Musculoskeletal pain (135)	Invasive ductal breast carcinoma (17)	Dysgeusia (67)	Foetal death (13)	Product physical issue (5)	Emotional disorder (27)	Nephrotic syndrome (13)	Dysmenorrhoea (8)	Dysphonia (74)	Acne (102)	Alcohol use (3)	Colectomy (35)	Phlebitis (11)			Unknown	27053	47
	Microcytic anaemia (7)	Atrial flutter (10)	Microcephaly (3)	Vertigo positional (3)	Adrenal haemorrhage (1)	Lacrimation increased (23)	Glossodynia (120)	Injection site discolouration (503)	Biliary colic (8)	Allergy to animal (4)	Abscess (249)	Contraindicated product administered (123)	Blood pressure decreased (51)	Hyperglycaemia (11)	Osteoarthritis (119)	Lung adenocarcinoma (17)	Amnesia (63)	Pregnancy on contraceptive (13)	Product packaging quantity issue (4)	Eating disorder (26)	Renal cyst (12)	Female genital tract fistula (8)	Throat irritation (69)	Skin exfoliation (98)	Economic problem (3)	Abortion induced (28)	Arterial occlusive disease (10)			Patient sex distribution
	Disseminated intravascular coagulation (5)	Bradycardia (10)	Polydactyly (3)	Vestibular disorder (3)	Diabetes insipidus (1)	Swelling of eyelid (18)	Flatulence (112)	Illness (482)	Cholestasis (8)	Haemophagocytic lymphohistiocytosis (4)	Cystitis (244)	Wound (113)	Red blood cell sedimentation rate increased (49)	Iron deficiency (11)	Joint stiffness (111)	Cervix carcinoma (16)	Hypersomnia (59)	Placenta praevia (12)	Product supply issue (4)	Middle insomnia (21)	Urine abnormality (12)	Menstruation delayed (8)	Wheezing (68)	Skin ulcer (67)	Family stress (3)	Ileostomy (28)	Cyanosis (9)			Sex	Count	Percentage
	Lymphocytosis (5)	Cardiomegaly (10)	Pyloric stenosis (3)	Deafness neurosensory (2)	Endocrine disorder (1)	Blepharospasm (17)	Pancreatitis (110)	Feeling abnormal (464)	Hepatic fibrosis (7)	Iodine allergy (3)	Localised infection (232)	Product use in unapproved indication (88)	Liver function test abnormal (46)	Electrolyte imbalance (9)	Lupus-like syndrome (100)	Melanocytic naevus (16)	Movement disorder (55)	Placental disorder (12)	Device defective (3)	Perinatal depression (19)	Urine odour abnormal (11)	Prostatomegaly (8)	Pulmonary mass (67)	Skin reaction (66)	Refusal of treatment by patient (3)	Quarantine (28)	Infarction (9)			Female	41451	72
	White blood cell disorder (5)	Supraventricular tachycardia (10)	Talipes (3)	Eustachian tube disorder (2)	Hyperadrenocorticism (1)	Retinal detachment (17)	Dry mouth (100)	Death (461)	Hypertransaminasaemia (7)	Allergy to arthropod bite (2)	Oral herpes (199)	Product administered at inappropriate site (79)	Mycobacterium tuberculosis complex test positive (46)	Obesity (9)	Synovitis (93)	Neoplasm (16)	Neuralgia (49)	Foetal distress syndrome (11)	Device failure (3)	Restlessness (19)	Bladder pain (10)	Uterine haemorrhage (8)	Respiratory tract congestion (65)	Rash macular (63)	Inadequate diet (2)	Patient isolation (26)	Internal haemorrhage (9)			Male	13122	23
	Acquired haemophilia (4)	Cardiac flutter (9)	Trisomy 21 (3)	Meniere's disease (2)	Hyperparathyroidism (1)	Eye discharge (15)	Mouth ulceration (96)	Swelling (432)	Ocular icterus (7)	Anti-neutrophil cytoplasmic antibody positive vasculitis (2)	Kidney infection (195)	Exposure via breast milk (77)	Blood cholesterol increased (44)	Hypercholesterolaemia (8)	Fibromyalgia (81)	Squamous cell carcinoma of skin (15)	Multiple sclerosis (46)	Premature labour (11)	Product contamination (3)	Hallucination (18)	Tubulointerstitial nephritis (10)	Breast cyst (7)	Throat tightness (58)	Dermatitis psoriasiform (62)	Legal problem (2)	Hysterectomy (24)	Peripheral coldness (9)			Unknown	2758	5
	Autoimmune haemolytic anaemia (4)	Cardiomyopathy (9)	Vascular malformation (3)	Motion sickness (2)	Hyperparathyroidism secondary (1)	Eye haemorrhage (14)	Small intestinal obstruction (90)	Therapeutic product effect decreased (408)	Portal vein thrombosis (7)	Mite allergy (2)	Respiratory tract infection (190)	Upper limb fracture (76)	Haematocrit decreased (42)	Metabolic acidosis (8)	Limb discomfort (71)	Brain neoplasm (14)	Transient ischaemic attack (44)	Live birth (9)	Product reconstitution quality issue (3)	Suicide attempt (18)	Incontinence (8)	Oligomenorrhoea (7)	Pulmonary fibrosis (53)	Skin lesion (58)	Orthosis user (2)	Gallbladder operation (22)	Peripheral venous disease (9)			ADR reports per year
	Haemorrhagic diathesis (4)	Mitral valve incompetence (9)	Chordee (2)	Sudden hearing loss (2)	Hypoparathyroidism (1)	Eyelid oedema (14)	Gastrooesophageal reflux disease (89)	Therapeutic product effect incomplete (388)	Bile duct stone (6)	Mycotic allergy (2)	Pharyngitis (171)	Road traffic accident (73)	Full blood count abnormal (37)	Weight fluctuation (8)	Bone pain (70)	Breast cancer female (14)	Carpal tunnel syndrome (41)	Cervical incompetence (7)	Product substitution issue (3)	Disorientation (17)	Ureterolithiasis (8)	Ovarian cyst ruptured (7)	Respiratory failure (52)	Dermatitis allergic (56)	Physical assault (2)	Shoulder arthroplasty (20)	Essential hypertension (7)			Year	Count	Percentage
	Hypercoagulation (4)	Ventricular extrasystoles (9)	Coloboma (2)	Cerumen impaction (1)	Hypopituitarism (1)	Vitreous floaters (14)	Dysphagia (86)	Treatment failure (333)	Hepatitis acute (6)	Reaction to excipient (2)	Pharyngitis streptococcal (150)	Joint injury (71)	Drug specific antibody present (36)	Vitamin B12 deficiency (8)	Intervertebral disc protrusion (69)	Hepatocellular carcinoma (14)	Nervous system disorder (37)	HELLP syndrome (7)	Device delivery system issue (2)	Mental status changes (17)	Nephritis (7)	Genital rash (6)	Pulmonary oedema (45)	Angioedema (55)	Tanning (2)	Shoulder operation (20)	Lymphoedema (7)
	Immune thrombocytopenia (4)	Arteriosclerosis coronary artery (7)	Congenital anomaly in offspring (2)	Conductive deafness (1)	Hypothalamo-pituitary disorder (1)	Eyelid ptosis (12)	Lip swelling (83)	Chest pain (315)	Cholangitis (5)	Type III immune complex mediated reaction (2)	Clostridium difficile infection (144)	Limb injury (65)	Platelet count decreased (35)	Hypocalcaemia (7)	Hand deformity (68)	Uterine leiomyoma (14)	Sciatica (37)	Large for dates baby (7)	Device occlusion (2)	Agitation (16)	Urinary tract disorder (6)	Polycystic ovaries (6)	Aphonia (41)	Pustular psoriasis (51)	Tobacco user (2)	Oral surgery (19)	Shock (7)			2003	1	0
	Lymphadenopathy mediastinal (4)	Atrioventricular block (7)	Congenital cardiovascular anomaly (2)	Deafness transitory (1)	Secondary adrenocortical insufficiency (1)	Keratitis (12)	Colitis ulcerative (79)	Adverse event (310)	Hyperbilirubinaemia (5)	Type IV hypersensitivity reaction (2)	Tonsillitis (142)	Hip fracture (63)	Alanine aminotransferase increased (32)	Hypomagnesaemia (7)	Mobility decreased (60)	Gastric cancer (13)	Sinus headache (37)	Morning sickness (7)	Patient-device incompatibility (2)	Anger (16)	Bladder prolapse (5)	Prostatitis (6)	Pleurisy (39)	Photosensitivity reaction (49)	Victim of crime (2)	Hernia repair (18)	Superficial vein thrombosis (7)			2005	3	0
	Platelet disorder (4)	Atrioventricular block complete (7)	Congenital choroid plexus cyst (2)	Dysacusis (1)	Thyroid pain (1)	Ocular discomfort (11)	Gastric disorder (78)	Injection site haemorrhage (302)	Cholecystitis acute (4)	Allergic oedema (1)	Tuberculosis (141)	Lower limb fracture (59)	Blood iron decreased (32)	Failure to thrive (6)	Bursitis (55)	Lymphoproliferative disorder (13)	Dysarthria (34)	Postmature baby (7)	Product container issue (2)	Nightmare (16)	Cystitis interstitial (5)	Vaginal fistula (6)	Dyspnoea exertional (38)	Rash papular (47)	Bereavement (1)	Colostomy (17)	Thrombophlebitis (7)			2006	2	0
	Red blood cell abnormality (4)	Cardio-respiratory arrest (7)	Congenital eyelid malformation (2)	Eustachian tube obstruction (1)		Macular degeneration (10)	Abdominal pain lower (67)	Injection site rash (301)	Hepatic lesion (4)	Allergic reaction to excipient (1)	Tooth infection (130)	Foot fracture (58)	Blood pressure abnormal (30)	Acidosis (5)	Osteoporosis (51)	Non-Hodgkin's lymphoma (13)	Ageusia (32)	Postpartum haemorrhage (7)	Product odour abnormal (2)	Emotional distress (15)	Renal mass (5)	Vulval disorder (6)	Pneumonitis (36)	Palmoplantar pustulosis (44)	Breast prosthesis user (1)	Eye operation (17)	Varicose vein (6)			2007	1	0
	Thrombotic thrombocytopenic purpura (4)	Extrasystoles (7)	Congenital skin dimples (2)	External ear disorder (1)		Retinal haemorrhage (10)	Anal fistula (67)	Oedema peripheral (275)	Hepatitis cholestatic (4)	Allergy to arthropod sting (1)	Diverticulitis (124)	Skin laceration (56)	Heart rate irregular (29)	Diabetic ketoacidosis (5)	Musculoskeletal discomfort (49)	Adenocarcinoma (12)	Nerve compression (30)	Umbilical cord abnormality (7)	Device dislocation (1)	Frustration tolerance decreased (14)	Azotaemia (4)	Vulvovaginal pruritus (6)	Sneezing (36)	Skin irritation (44)	Child abuse (1)	Joint arthroplasty (16)	Vein disorder (6)			2008	21	0
	Abdominal lymphadenopathy (3)	Ventricular tachycardia (7)	Cornelia de Lange syndrome (2)	External ear inflammation (1)		Visual acuity reduced (10)	Tooth disorder (66)	Drug intolerance (271)	Hepatobiliary disease (4)	Allergy to plants (1)	Gastroenteritis viral (118)	Arthropod bite (50)	Laboratory test abnormal (29)	Glucose tolerance impaired (5)	Axial spondyloarthritis (39)	Leukaemia (12)	Speech disorder (30)	Uterine contractions during pregnancy (7)	Device operational issue (1)	Aggression (13)	Bladder spasm (4)	Ovarian disorder (5)	Pharyngeal oedema (32)	Erythema nodosum (42)	Disease risk factor (1)	Spinal fusion surgery (16)	Ischaemia (5)			2009	401	1
	Anaemia of chronic disease (3)	Cardiac failure chronic (6)	Dysmorphism (2)	Inner ear disorder (1)		Ulcerative keratitis (9)	Intestinal stenosis (65)	Injection site pruritus (257)	Acute hepatic failure (3)	Allergy to vaccine (1)	Candida infection (116)	Product dispensing error (48)	Transaminases increased (28)	Hypercalcaemia (5)	Musculoskeletal chest pain (39)	Ovarian cancer (12)	Head discomfort (27)	Abortion missed (6)	Device physical property issue (1)	Bipolar disorder (13)	Glomerulonephritis (4)	Postmenopausal haemorrhage (5)	Pharyngeal swelling (30)	Dermatitis (41)	Drug diversion (1)	Therapy change (15)	Peripheral vascular disorder (5)			2010	2884	5
	Antiphospholipid syndrome (3)	Myocardial ischaemia (6)	Epidermolysis bullosa (2)	Inner ear inflammation (1)		Abnormal sensation in eye (8)	Diarrhoea haemorrhagic (58)	Chills (249)	Cholangitis sclerosing (3)	Autoinflammatory disease (1)	Tooth abscess (106)	Vaccination complication (47)	Red blood cell count decreased (26)	Hypovolaemia (5)	Rotator cuff syndrome (39)	Pancreatic carcinoma (12)	Optic neuritis (27)	Delivery (6)	Manufacturing product storage issue (1)	Thinking abnormal (12)	Micturition disorder (4)	Prostatic disorder (5)	Pulmonary thrombosis (27)	Drug eruption (31)	Illiteracy (1)	Antibiotic therapy (13)	Venous thrombosis limb (5)			2011	5502	10
	Blood loss anaemia (3)	Angina unstable (5)	Exomphalos (2)	Middle ear inflammation (1)		Iridocyclitis (8)	Gastrointestinal haemorrhage (55)	Chest discomfort (218)	Gallbladder enlargement (3)	Contrast media allergy (1)	Oral candidiasis (103)	Accident (46)	Blood glucose decreased (24)	Abnormal weight gain (4)	Spinal pain (38)	Acrochordon (11)	Dysstasia (24)	Hyperemesis gravidarum (6)	Product barcode issue (1)	Apathy (10)	Neurogenic bladder (4)	Breast enlargement (4)	Dry throat (24)	Hidradenitis (31)	Impaired quality of life (1)	Small intestinal resection (13)	Angiopathy (4)			2012	1123	2
	Bone marrow failure (3)	Left ventricular dysfunction (5)	Foetal chromosome abnormality (2)	Ossicle disorder (1)		Blindness unilateral (7)	Toothache (54)	Gait disturbance (207)	Gallbladder polyp (3)	Contrast media reaction (1)	Furuncle (96)	Post procedural complication (44)	Anti-cyclic citrullinated peptide antibody positive (22)	Diabetes mellitus inadequate control (4)	Foot deformity (37)	Lung cancer metastatic (11)	Facial paralysis (24)	Multiple pregnancy (6)	Product contamination microbial (1)	Abnormal dreams (9)	Nocturia (4)	Cystocele (4)	Sleep apnoea syndrome (24)	Cold sweat (29)	Imprisonment (1)	Abdominal operation (12)	Behcet's syndrome (4)			2013	873	2
	Hilar lymphadenopathy (3)	Left ventricular failure (5)	Heart disease congenital (2)	Ototoxicity (1)		Eye movement disorder (7)	Gastrointestinal inflammation (48)	Therapeutic response decreased (205)	Hepatic mass (3)	Dust allergy (1)	Eye infection (93)	Ankle fracture (43)	Blood creatinine increased (22)	Food craving (4)	Exostosis (32)	Adenocarcinoma of colon (10)	Presyncope (23)	Premature separation of placenta (6)	Product contamination physical (1)	Affective disorder (9)	Renal colic (4)	Galactorrhoea (4)	Organising pneumonia (23)	Skin burning sensation (27)	Limb prosthesis user (1)	Appendicectomy (12)	Bloody discharge (4)			2014	1696	3
	Lymphopenia (3)	Bradycardia foetal (4)	Laryngomalacia (2)			Photopsia (7)	Oral pain (48)	Swelling face (189)	Primary biliary cholangitis (3)	Hypogammaglobulinaemia (1)	Skin infection (91)	Rib fracture (41)	Blood sodium decreased (22)	Hypoalbuminaemia (4)	Tendonitis (32)	Diffuse large B-cell lymphoma (10)	Demyelination (22)	Umbilical cord around neck (6)	Product expiration date issue (1)	Paranoia (9)	Glomerulonephritis rapidly progressive (3)	Gynaecomastia (4)	Upper-airway cough syndrome (23)	Scab (26)	Living in residential institution (1)	Dental care (12)	Peripheral artery thrombosis (4)			2015	3180	6
	Neutrophilia (3)	Congestive cardiomyopathy (4)	Multiple congenital abnormalities (2)			Scleritis (7)	Swollen tongue (48)	Injection site urticaria (186)	Biliary dilatation (2)	Immunodeficiency common variable (1)	Abdominal abscess (79)	Medication error (40)	Inflammatory marker increased (22)	Abnormal loss of weight (3)	Muscle twitching (30)	Lung neoplasm (10)	Disturbance in attention (22)	Complication of pregnancy (5)	Product measured potency issue (1)	Completed suicide (8)	Hypertonic bladder (3)	Testicular swelling (4)	Pneumothorax (22)	Skin plaque (26)	Patient dissatisfaction with treatment (1)	Arthrodesis (11)	Peripheral ischaemia (4)			2016	5879	10
	Normocytic anaemia (3)	Supraventricular extrasystoles (4)	Phimosis (2)			Blindness transient (6)	Intestinal perforation (47)	Ill-defined disorder (171)	Biliary obstruction (2)	Jarisch-Herxheimer reaction (1)	Bacterial infection (79)	Wrist fracture (40)	Neutrophil count decreased (22)	Folate deficiency (3)	Pain in jaw (29)	Hodgkin's disease (9)	Anosmia (21)	Gestational hypertension (5)	Product packaging difficult to open (1)	Delirium (7)	Nephropathy (3)	Uterine polyp (4)	Acute respiratory distress syndrome (21)	Onychoclasis (25)	Planning to become pregnant (1)	Colon operation (11)	Vascular pain (4)			2017	3525	6
	Splenic vein thrombosis (3)	Aortic valve stenosis (3)	Renal aplasia (2)			Mydriasis (6)	Irritable bowel syndrome (47)	Inflammation (164)	Biliary tract disorder (2)	Milk allergy (1)	Post procedural infection (74)	Product dose omission in error (39)	Blood albumin decreased (20)	Hyperkalaemia (3)	Groin pain (28)	Meningioma (9)	Cerebral haemorrhage (21)	Pregnancy on oral contraceptive (5)	Product solubility abnormal (1)	Drug dependence (7)	Proteinuria (3)	Vulvovaginal discomfort (4)	Atelectasis (19)	Rosacea (24)	Prescription form tampering (1)	Dental operation (11)	Venous thrombosis (4)			2018	6506	11
	Anaemia vitamin B12 deficiency (2)	Cardiac failure acute (3)	Renal dysplasia (2)			Periorbital oedema (6)	Gastritis (46)	Injection site mass (140)	Cholestasis of pregnancy (2)	Multiple chemical sensitivity (1)	Gastroenteritis (70)	Incorrect route of product administration (38)	Blood calcium decreased (20)	Hypertriglyceridaemia (3)	Joint effusion (28)	Metastases to lung (9)	Cognitive disorder (21)	Pregnancy with contraceptive device (5)	Product tampering (1)	Fear (7)	Renal haemorrhage (3)	Breast disorder (3)	Haemoptysis (19)	Pain of skin (23)	Social problem (1)	Gastrointestinal surgery (11)	Aortic aneurysm rupture (3)			2019	6017	10
	Bicytopenia (2)	Cardiac fibrillation (3)	Turner's syndrome (2)			Visual field defect (6)	Paraesthesia oral (43)	Therapeutic response shortened (132)	Hepatic pain (2)	Transplant rejection (1)	Rectal abscess (60)	Head injury (37)	Tuberculin test positive (20)	Hypervolaemia (3)	Neck mass (26)	Neoplasm skin (9)	Generalised tonic-clonic seizure (17)	Anembryonic gestation (4)	Product temperature excursion issue (1)	Libido decreased (7)	Single functional kidney (3)	Fibrocystic breast disease (3)	Nasal discomfort (19)	Butterfly rash (22)	Walking disability (1)	Sinus operation (11)	Aortic stenosis (3)			2020	12012	21
	Bone marrow disorder (2)	Cardiac valve disease (3)	Type V hyperlipidaemia (2)			Blepharitis (5)	Gingival bleeding (42)	Injection site haematoma (130)	Hepatocellular injury (2)		Vulvovaginal mycotic infection (60)	Product prescribing issue (37)	Vitamin D decreased (20)	Hypovitaminosis (3)	Sjogren's syndrome (25)	Plasma cell myeloma (9)	Restless legs syndrome (17)	Preterm premature rupture of membranes (4)	Stent malfunction (1)	Post-traumatic stress disorder (7)	Stress urinary incontinence (3)	Genital swelling (3)	Pulmonary sarcoidosis (16)	Dermatitis contact (21)		Endodontic procedure (10)	Aortitis (3)			2021	7505	13
	Cytopenia (2)	Coronary artery dissection (3)	VACTERL syndrome (2)			Conjunctivitis allergic (5)	Haemorrhoids (41)	Discomfort (127)	Hepatosplenomegaly (2)		Laryngitis (58)	Tooth fracture (37)	C-reactive protein abnormal (19)	Lactic acidosis (3)	Synovial cyst (25)	Bladder neoplasm (8)	Taste disorder (16)	Prolonged pregnancy (4)		Psychotic disorder (7)	Urethral stenosis (3)	Infertility (3)	Sputum discoloured (16)	Erythema multiforme (21)		Intestinal operation (10)	Arteriosclerosis (3)
	Haemolysis (2)	Left ventricular hypertrophy (3)	Accessory auricle (1)			Dacryostenosis acquired (5)	Gastrointestinal pain (40)	Feeling hot (117)	Chronic hepatitis (1)		Pyelonephritis (58)	Exposure to SARS-CoV-2 (36)	Quality of life decreased (19)	Lactose intolerance (3)	Flank pain (24)	Chronic lymphocytic leukaemia (8)	Aphasia (15)	Threatened labour (4)		Abnormal behaviour (6)	Urinary tract obstruction (3)	Menometrorrhagia (3)	Respiratory distress (15)	Rash maculo-papular (21)		Tonsillectomy (10)	Embolism arterial (3)
	Haemolytic anaemia (2)	Mitral valve disease (3)	Accessory breast (1)			Erythema of eyelid (5)	Aphthous ulcer (39)	Impaired healing (98)	Gallbladder oedema (1)		Conjunctivitis (57)	Overdose (35)	Rheumatoid factor positive (19)	Overweight (3)	Back disorder (23)	Haemangioma (8)	Dementia (15)	Amniorrhoea (3)		Delusion (6)	Urinary tract pain (3)	Pelvic discomfort (3)	Bronchospasm (14)	Skin fissures (21)		Cardiac operation (9)	Extremity necrosis (3)
	Hypereosinophilic syndrome (2)	Myocarditis (3)	Accessory spleen (1)			Foreign body sensation in eyes (5)	Proctalgia (38)	Therapy non-responder (92)	Gallbladder rupture (1)		Gastrointestinal infection (57)	Product administration error (35)	Aspartate aminotransferase increased (17)	Weight gain poor (3)	Fistula discharge (22)	Metastatic neoplasm (8)	Epilepsy (15)	Induced labour (3)		Initial insomnia (6)	Vesical fistula (3)	Uterine cyst (3)	Emphysema (14)	Lichen planus (20)		Cataract operation (9)	Granulomatosis with polyangiitis (3)
	Hypochromic anaemia (2)	Stress cardiomyopathy (3)	Adactyly (1)			Macular oedema (5)	Bowel movement irregularity (35)	Mass (80)	Granulomatous liver disease (1)		Osteomyelitis (55)	Underdose (35)	Platelet count increased (16)	Body fat disorder (2)	Osteopenia (21)	Papillary thyroid cancer (8)	Parosmia (15)	Oligohydramnios (3)		Intentional self-injury (6)	Anuria (2)	Uterine mass (3)	Nasal dryness (14)	Nail disorder (19)		Neck surgery (9)	Hyperaemia (3)
	Pseudolymphoma (2)	Tachyarrhythmia (3)	Anal atresia (1)			Retinal tear (5)	Anal incontinence (34)	Adverse reaction (76)	Hepatic calcification (1)		Postoperative wound infection (55)	Fracture (34)	Heart rate decreased (15)	Cachexia (2)	Rheumatoid nodule (21)	Rectal cancer (8)	Dyskinesia (14)	Polyhydramnios (3)		Mania (6)	Bladder discomfort (2)	Vaginal lesion (3)	Pulmonary congestion (14)	Purpura (19)		Stent placement (9)	Labile blood pressure (3)
	Splenic infarction (2)	Tricuspid valve incompetence (3)	Antithrombin III deficiency (1)			Eyelids pruritus (4)	Infrequent bowel movements (34)	Drug ineffective for unapproved indication (75)	Hepatic haemorrhage (1)		Subcutaneous abscess (54)	Injury (34)	Oxygen saturation decreased (15)	Cell death (2)	Spinal stenosis (21)	Uterine cancer (8)	Paralysis (14)	Unintended pregnancy (3)		Affect lability (5)	Bladder hypertrophy (2)	Vaginal prolapse (3)	Sinus pain (13)	Pyoderma gangrenosum (17)		Elbow operation (8)	Microscopic polyangiitis (3)
	Thrombocytopenia neonatal (2)	Ventricular fibrillation (3)				Periorbital swelling (4)	Food poisoning (30)	Injection site warmth (71)	Show more reactions		Arthritis bacterial (51)	Scar (34)	Blood creatine phosphokinase increased (14)	Fluid intake reduced (2)	Bone disorder (20)	Bowen's disease (7)	Sensory disturbance (14)	Haemorrhage in pregnancy (2)		Attention deficit hyperactivity disorder (5)		Vaginal ulceration (3)	Hypoxia (12)	Rash vesicular (17)		In vitro fertilisation (8)	Peripheral arterial occlusive disease (3)
	Thrombocytopenic purpura (2)	Aortic valve incompetence (2)				Retinal disorder (4)	Abdominal adhesions (29)	Gait inability (69)			Oral infection (51)	Joint dislocation (33)	Blood magnesium decreased (14)	Hyperproteinaemia (2)	Musculoskeletal disorder (20)	Cholangiocarcinoma (7)	Coma (13)	Labour complication (2)		Conversion disorder (5)		Vulvovaginal erythema (3)	Oropharyngeal discomfort (12)	Skin swelling (17)		Wrist surgery (8)	Poor peripheral circulation (3)
	Abnormal clotting factor (1)	Atrioventricular block first degree (2)				Asthenopia (3)	Faeces discoloured (29)	Cyst (67)			Pneumocystis jirovecii pneumonia (50)	Femur fracture (28)	Gamma-glutamyltransferase increased (14)	Type 1 diabetes mellitus (2)	Intervertebral disc degeneration (19)	Endometrial cancer (7)	Hypokinesia (12)	Meconium in amniotic fluid (2)		Decreased interest (5)		Vulvovaginal pain (3)	Aspiration (11)	Cutaneous vasculitis (16)		Ankle operation (7)	Vascular occlusion (3)
	Agranulocytosis (1)	Atrioventricular block second degree (2)				Astigmatism (3)	Hypoaesthesia oral (29)	Hernia (67)			Arthritis infective (49)	Ligament rupture (28)	Grip strength decreased (14)	Weight loss poor (2)	Joint lock (19)	Gastrointestinal carcinoma (7)	Unresponsive to stimuli (12)	Neonatal disorder (2)		Major depression (5)		Adnexa uteri pain (2)	Nasal obstruction (10)	Ecchymosis (16)		Cardiac pacemaker insertion (7)	Vasculitis necrotising (3)
	Anaemia macrocytic (1)	Cardiac discomfort (2)				Conjunctival haemorrhage (3)	Mucous stools (28)	Nodule (65)			Anal abscess (48)	Spinal fracture (28)	Blood alkaline phosphatase increased (13)	Vitamin B complex deficiency (2)	Muscle tightness (19)	Hepatic cancer (7)	Hyperaesthesia (11)	Placenta accreta (2)		Tearfulness (5)		Bartholin's cyst (2)	Increased upper airway secretion (9)	Alopecia areata (15)		Chemotherapy (7)	Aortic dilatation (2)
	Anaemia megaloblastic (1)	Cardiogenic shock (2)				Corneal oedema (3)	Enteritis (27)	Injection site irritation (60)			Clostridial infection (48)	Infusion related reaction (25)	Blood urea increased (13)	Zinc deficiency (2)	Osteonecrosis (19)	Metastatic malignant melanoma (7)	Fine motor skill dysfunction (10)	Placental insufficiency (2)		Bradyphrenia (4)		Breast discharge (2)	Pharyngeal disorder (9)	Onychomadesis (15)		Gastric operation (7)	Aortic dissection (2)
	Anaemia of pregnancy (1)	Heart valve incompetence (2)				Dark circles under eyes (3)	Gastric ulcer (27)	Oedema (60)			Gingivitis (48)	Procedural pain (25)	Drug level decreased (13)	Alcohol intolerance (1)	Spondylitis (19)	Acute myeloid leukaemia (6)	Ischaemic stroke (10)	Prolonged labour (2)		Burnout syndrome (4)		Breast swelling (2)	Bronchiectasis (8)	Precancerous skin lesion (15)		Rotator cuff repair (7)	Arterial rupture (2)
	Anisocytosis (1)	Hypertensive heart disease (2)				Eczema eyelids (3)	Hiatus hernia (27)	Ulcer (60)			Coronavirus infection (47)	Expired product administered (24)	International normalised ratio increased (13)	Calcium deficiency (1)	Finger deformity (17)	Breast cancer metastatic (6)	Neurological symptom (10)	Retained placenta or membranes (2)		Feeling of despair (4)		Cervix disorder (2)	Nasal ulcer (8)	Guttate psoriasis (14)		Toe operation (7)	Arterial stenosis (2)
	Aplastic anaemia (1)	Intracardiac mass (2)				Eye colour change (3)	Retching (27)	Treatment noncompliance (57)			Herpes virus infection (46)	Incorrect product administration duration (24)	Respiratory rate increased (12)	Dairy intolerance (1)	Joint range of motion decreased (17)	Endometrial adenocarcinoma (6)	Cerebral disorder (9)	Uterine contractions abnormal (2)		Hallucination, visual (4)		Dyspareunia (2)	Paranasal sinus discomfort (8)	Miliaria (14)		Transfusion (7)	Arterial thrombosis (2)
	Bone marrow oedema (1)	Ischaemic cardiomyopathy (2)				Eye oedema (3)	Abdominal hernia (25)	Therapeutic response unexpected (55)			Suspected COVID-19 (46)	Meniscus injury (22)	Colonoscopy (11)	Decreased insulin requirement (1)	Spinal osteoarthritis (17)	Haemangioma of liver (6)	Cerebral infarction (9)	Abortion early (1)		Listless (4)		Genital haemorrhage (2)	Paranasal sinus hypersecretion (8)	Petechiae (14)		Abscess drainage (6)	Blue toe syndrome (2)
	Erythropoiesis abnormal (1)	Left atrial dilatation (2)				Eyelid irritation (3)	Inflammatory bowel disease (24)	Injection site pallor (51)			Wound infection (44)	Muscle strain (22)	Neutrophil count increased (11)	Diet refusal (1)	Limb mass (15)	Lipoma (6)	Intracranial aneurysm (9)	Abortion threatened (1)		Loss of libido (4)		Genital pain (2)	Pulmonary hypertension (8)	Skin mass (14)		Colostomy closure (6)	Capillary fragility (2)
	Febrile bone marrow aplasia (1)	Mitral valve stenosis (2)				Eyelid pain (3)	Gingival pain (23)	Injection site vesicles (51)			Abscess intestinal (43)	Concussion (19)	Body temperature decreased (10)	Dyslipidaemia (1)	Juvenile idiopathic arthritis (14)	Malignant melanoma in situ (6)	Motor dysfunction (9)	Afterbirth pain (1)		Personality change (4)		Infertility female (2)	Rheumatoid lung (8)	Pigmentation disorder (13)		Dialysis (6)	Embolism (2)
	Granulocytopenia (1)	Sinus node dysfunction (2)				Myopia (3)	Dental caries (22)	Feeling cold (50)			Rash pustular (42)	Gastrointestinal stoma complication (19)	Cardiac murmur (10)	Eating disorder symptom (1)	Polyarthritis (14)	Metastases to bone (6)	Dementia Alzheimer's type (8)	Delayed delivery (1)		Personality disorder (4)		Menstrual discomfort (2)	Throat lesion (8)	Ingrowing nail (12)		Ileocolectomy (6)	Giant cell arteritis (2)
	Granulomatous lymphadenitis (1)	Ventricular arrhythmia (2)				Papilloedema (3)	Large intestinal stenosis (22)	Injection site discomfort (50)			Fungal skin infection (38)	Back injury (18)	Drug specific antibody (10)	Enzyme abnormality (1)	Spinal disorder (14)	Metastatic bronchial carcinoma (6)	Hemiparesis (8)	Eclampsia (1)		Sleep attacks (4)		Ovulation disorder (2)	Acute respiratory failure (7)	Toxic skin eruption (12)		Joint fluid drainage (6)	Orthostatic hypotension (2)
	Haemorrhagic disorder (1)	Acute coronary syndrome (1)				Retinal scar (3)	Defaecation urgency (21)	General physical health deterioration (46)			Latent tuberculosis (38)	Extra dose administered (17)	Ejection fraction decreased (10)	Fluid imbalance (1)	Tenosynovitis (14)	Renal neoplasm (6)	Mental impairment (8)	Failed induction of labour (1)		Sleep disorder due to general medical condition, insomnia type (4)		Pelvic fluid collection (2)	Hyperventilation (7)	Exfoliative rash (11)		Leg amputation (6)	Peripheral embolism (2)
	Hypergammaglobulinaemia (1)	Aortic valve disease (1)				Retinopathy (3)	Intestinal fistula (21)	Injection site extravasation (45)			Septic shock (38)	Scratch (17)	Smear cervix abnormal (10)	Food aversion (1)	Sacroiliitis (13)	Acute lymphocytic leukaemia (5)	Sensory loss (8)	First trimester pregnancy (1)		Somnambulism (4)		Penile pain (2)	Pulmonary granuloma (7)	Nail discolouration (11)		Fistula repair (5)	Polyarteritis nodosa (2)
	Hypocoagulable state (1)	Aortic valve sclerosis (1)				Visual brightness (3)	Anal fissure (19)	Drug interaction (37)			Streptococcal infection (38)	Tendon rupture (17)	Antinuclear antibody positive (9)	Fructose intolerance (1)	Tendon disorder (13)	Adenoma benign (5)	Trigeminal neuralgia (8)	Foetal disorder (1)		Anxiety disorder (3)		Perineal pain (2)	Rhinitis allergic (7)	Papule (11)		Renal surgery (5)	Shock haemorrhagic (2)
	Leukaemoid reaction (1)	Arrhythmia supraventricular (1)				Accommodation disorder (2)	Colitis microscopic (18)	Injection site induration (31)			Perirectal abscess (37)	Pelvic fracture (16)	Hepatic enzyme abnormal (9)	Histamine intolerance (1)	Intervertebral disc disorder (12)	Bone cancer (5)	Central nervous system lesion (7)	Foetal hypokinesia (1)		Generalised anxiety disorder (3)		Polymenorrhoea (2)	Upper respiratory tract congestion (7)	Dermatitis acneiform (10)		Thyroidectomy (5)	Spider vein (2)
	Macrocytosis (1)	Arteriospasm coronary (1)				Amaurosis fugax (2)	Gastrointestinal motility disorder (18)	Crying (28)			Folliculitis (35)	Post procedural haemorrhage (16)	Precancerous cells present (9)	Hyperamylasaemia (1)	Costochondritis (11)	Breast cancer stage I (5)	Coordination abnormal (7)	Foetal-maternal haemorrhage (1)		Hallucination, auditory (3)		Premature menopause (2)	Lung infiltration (6)	Hair texture abnormal (10)		Ankle arthroplasty (4)	Vasodilatation (2)
	Mast cell activation syndrome (1)	Atrial thrombosis (1)				Angle closure glaucoma (2)	Oral discomfort (18)	Injection site inflammation (27)			Appendicitis (34)	Ligament sprain (15)	SARS-CoV-2 test (9)	Hyperferritinaemia (1)	Rheumatic disorder (11)	Breast neoplasm (5)	Muscle contractions involuntary (7)	High risk pregnancy (1)		Poverty of speech (3)		Prostatic haemorrhage (2)	Oropharyngeal blistering (6)	Panniculitis (10)		Breast operation (4)	Vena cava thrombosis (2)
	Mastocytosis (1)	Bifascicular block (1)				Conjunctival hyperaemia (2)	Oral disorder (18)	Generalised oedema (25)			Pulmonary tuberculosis (34)	Nerve injury (15)	Activated partial thromboplastin time prolonged (8)	Hyperlactacidaemia (1)	Spondyloarthropathy (11)	Bronchial carcinoma (5)	Parkinson's disease (7)	Hydrops foetalis (1)		Self-consciousness (3)		Pruritus genital (2)	Pharyngeal erythema (6)	Skin atrophy (10)		Dental implantation (4)	Angiodysplasia (1)
	Methaemoglobinaemia (1)	Bradycardia neonatal (1)				Episcleritis (2)	Pancreatitis acute (18)	Disease recurrence (24)			Rhinitis (34)	Thermal burn (14)	Blood iron abnormal (8)	Hyperlipasaemia (1)	Tendon pain (11)	Colon adenoma (5)	Subarachnoid haemorrhage (7)	Labour pain (1)		Self-injurious ideation (3)		Testicular pain (2)	Respiratory arrest (6)	Vitiligo (10)		Liver transplant (4)	Aortic arteriosclerosis (1)
	Monocytopenia (1)	Bundle branch block right (1)				Eye allergy (2)	Diverticulum (17)	Secretion discharge (24)			Device related infection (33)	Animal bite (13)	Body temperature abnormal (8)	Hypernatraemia (1)	Muscle atrophy (10)	Metastases to central nervous system (5)	Depressed level of consciousness (6)	Maternal condition affecting foetus (1)		Abnormal sleep-related event (2)		Uterine prolapse (2)	Tachypnoea (6)	Blood blister (9)		Metabolic surgery (4)	Aortic disorder (1)
	Myelosuppression (1)	Cardiac amyloidosis (1)				Eye symptom (2)	Intestinal haemorrhage (17)	Injection site nodule (23)			Escherichia infection (33)	Stress fracture (13)	Chest X-ray abnormal (8)	Hyperuricaemia (1)	Plantar fasciitis (10)	Metastases to lymph nodes (5)	Diabetic neuropathy (6)	Normal newborn (1)		Adjustment disorder with depressed mood (2)		Vulval ulceration (2)	Apnoea (5)	Dermatitis bullous (9)		Nasal operation (4)	Aortic thrombosis (1)
	Normochromic anaemia (1)	Cardiac aneurysm (1)				Eye ulcer (2)	Mouth swelling (17)	Nonspecific reaction (23)			Urosepsis (31)	Toxicity to various agents (13)	Full blood count decreased (8)	Hyponatraemic syndrome (1)	Rhabdomyolysis (10)	Myelodysplastic syndrome (5)	Language disorder (6)	Post abortion haemorrhage (1)		Bipolar I disorder (2)		Vulvovaginal dryness (2)	Laryngeal oedema (5)	Hair growth abnormal (9)		Toe amputation (4)	Arterial disorder (1)
	Normochromic normocytic anaemia (1)	Cardiac asthma (1)				Eyelid cyst (2)	Gastrointestinal sounds abnormal (16)	Drug resistance (21)			Pneumonia bacterial (29)	Clavicle fracture (12)	Glycosylated haemoglobin increased (8)	Hypophosphataemia (1)	Axillary mass (9)	Neuroendocrine carcinoma of the skin (5)	Muscle spasticity (6)	Postpartum disorder (1)		Borderline personality disorder (2)		Abnormal uterine bleeding (1)	Nasal discharge discolouration (5)	Henoch-Schonlein purpura (9)		Wisdom teeth removal (4)	Arteritis (1)
	Paratracheal lymphadenopathy (1)	Cardiac tamponade (1)				Eyelid disorder (2)	Large intestinal ulcer (16)	Face oedema (21)			Herpes simplex (27)	Humerus fracture (12)	Lipase increased (8)	Hypoproteinaemia (1)	Myositis (9)	Oesophageal carcinoma (5)	Myelitis transverse (6)	Pregnancy with injectable contraceptive (1)		Communication disorder (2)		Adenomyosis (1)	Nasal disorder (5)	Skin haemorrhage (9)		Wound drainage (4)	Artery dissection (1)
	Placental transfusion syndrome (1)	Cardiac ventricular thrombosis (1)				Eyelid exfoliation (2)	Abnormal faeces (15)	Multiple organ dysfunction syndrome (20)			Vaginal infection (27)	Incisional hernia (12)	Red blood cell count increased (8)	Impaired fasting glucose (1)	Bone erosion (8)	Small cell lung cancer (5)	Speech disorder developmental (6)	Subchorionic haemorrhage (1)		Depressive symptom (2)		Adnexal torsion (1)	Respiration abnormal (5)	Skin warm (9)		Bladder operation (3)	Atherosclerotic plaque rupture (1)
	Polycythaemia (1)	Cardiovascular insufficiency (1)				Eyelid margin crusting (2)	Coeliac disease (15)	Disease progression (19)			Enteritis infectious (26)	Muscle rupture (12)	Streptococcus test positive (8)	Insulin resistance (1)	Enthesopathy (8)	T-cell lymphoma (5)	Bell's palsy (5)	Traumatic delivery (1)		Drug abuse (2)		Benign prostatic hyperplasia (1)	Upper respiratory tract inflammation (5)	Stevens-Johnson syndrome (9)		Breast conserving surgery (3)	Carotidynia (1)
	Pseudomononucleosis (1)	Carditis (1)				Eyelid rash (2)	Dyschezia (15)	Sluggishness (19)			Erysipelas (25)	Sunburn (12)	Blood glucose abnormal (7)	Ketoacidosis (1)	Bone loss (7)	Throat cancer (5)	Brain injury (5)	Umbilical cord prolapse (1)		Dysphemia (2)		Breast calcifications (1)	Allergic sinusitis (4)	Systemic lupus erythematosus rash (9)		Bunion operation (3)	Collateral circulation (1)
	Retroperitoneal lymphadenopathy (1)	Coronary artery stenosis (1)				Glare (2)	Large intestinal obstruction (15)	Feeling of body temperature change (17)			Staphylococcal sepsis (25)	Hand fracture (11)	Blood potassium increased (7)	Lipoedema (1)	Facial asymmetry (7)	Tonsil cancer (5)	Formication (5)	Umbilical cord short (1)		Euphoric mood (2)		Breast discomfort (1)	Choking (4)	Dermal cyst (8)		Carpal tunnel decompression (3)	Cryoglobulinaemia (1)
	Spherocytic anaemia (1)	Diastolic dysfunction (1)				Malignant glaucoma (2)	Ascites (14)	Tenderness (17)			Abscess limb (24)	Skin abrasion (11)	Blood pressure diastolic increased (7)	Magnesium deficiency (1)	Rheumatic fever (7)	Transitional cell carcinoma (5)	Guillain-Barre syndrome (5)	Umbilical cord vascular disorder (1)		Libido disorder (2)		Breast necrosis (1)	Hiccups (4)	Skin tightness (8)		Colectomy total (3)	Embolism venous (1)
	Spleen disorder (1)	Dilatation ventricular (1)				Metamorphopsia (2)	Ileal stenosis (14)	Ulcer haemorrhage (16)			Pneumonia legionella (24)	Skin injury (10)	Blood pressure systolic increased (7)	Marasmus (1)	Temporomandibular joint syndrome (7)	Abdominal neoplasm (4)	Hydrocephalus (5)	Uterine atony (1)		Panic disorder (2)		Breast oedema (1)	Lung consolidation (4)	Hair disorder (7)		Coronary artery bypass (3)	Erythromelalgia (1)
	Spontaneous haematoma (1)	Endocarditis rheumatic (1)				Ophthalmoplegia (2)	Intestinal ulcer (14)	Application site pain (15)			Viral upper respiratory tract infection (24)	Device difficult to use (9)	Urine output decreased (7)	Metabolic disorder (1)	Trigger finger (7)	Anogenital warts (4)	Myasthenia gravis (5)	Uterine hypotonus (1)		Psychiatric symptom (2)		Breast ulceration (1)	Lung opacity (4)	Hyperkeratosis (7)		Ear operation (3)	Haemorrhagic vasculitis (1)
	Thrombotic microangiopathy (1)	Foetal arrhythmia (1)				Pupillary disorder (2)	Oral mucosal blistering (14)	Feeling jittery (15)			Meningitis (23)	Intentional product use issue (9)	Weight abnormal (7)	Polydipsia (1)	Trismus (7)	Benign neoplasm (4)	Occipital neuralgia (5)	Vanishing twin syndrome (1)		Reading disorder (2)		Cervical cyst (1)	Pharyngeal mass (4)	Dandruff (6)		Gastrectomy (3)	Hypovolaemic shock (1)
		Foetal heart rate deceleration abnormality (1)				Strabismus (2)	Rectal discharge (14)	Hunger (15)			Pustule (23)	Maternal drugs affecting foetus (9)	White blood cell count abnormal (7)	Poor feeding infant (1)	Arthritis reactive (6)	Bladder transitional cell carcinoma (4)	Polyneuropathy (5)	Weight decrease neonatal (1)		Schizophrenia (2)		Cervical polyp (1)	Pharyngeal ulceration (4)	Decubitus ulcer (6)		Influenza immunisation (3)	Kawasaki's disease (1)
		Haemorrhage coronary artery (1)				Acquired corneal dystrophy (1)	Tongue ulceration (14)	Injection site hypersensitivity (15)			Clostridium difficile colitis (22)	Patella fracture (9)	Blood uric acid increased (6)	Protein deficiency (1)	Chondropathy (6)	Brain neoplasm malignant (4)	Tension headache (5)			Sleep disorder due to a general medical condition (2)		Cervix adenomatous polyp (1)	Tonsillar hypertrophy (4)	Piloerection (6)		Intervertebral disc operation (3)	Labile hypertension (1)
		Intracardiac thrombus (1)				Age-related macular degeneration (1)	Haematemesis (13)	Injection site oedema (15)			Infectious mononucleosis (21)	Spinal compression fracture (9)	Breath sounds abnormal (6)	Protein intolerance (1)	Dactylitis (6)	Carcinoid tumour pulmonary (4)	Amyotrophic lateral sclerosis (4)			Sleep terror (2)		Cervix enlargement (1)	Tonsillar inflammation (4)	Seborrhoeic dermatitis (6)		Intestinal anastomosis (3)	Lupus vasculitis (1)
		Mitral valve calcification (1)				Borderline glaucoma (1)	Ileus (13)	Obstruction (15)			Oral fungal infection (21)	Wound dehiscence (9)	General physical condition abnormal (6)	Refeeding syndrome (1)	Joint noise (6)	Central nervous system lymphoma (4)	Cranial nerve disorder (4)			Somatic symptom disorder (2)		Coital bleeding (1)	Acute interstitial pneumonitis (3)	Skin hyperpigmentation (6)		Mammoplasty (3)	Malignant hypertension (1)
		Mitral valve prolapse (1)				Chalazion (1)	Impaired gastric emptying (13)	Thirst (14)			Atypical pneumonia (20)	Cartilage injury (8)	Lymphocyte count decreased (6)	Shock hypoglycaemic (1)	Muscle contracture (6)	Follicular lymphoma (4)	Facial paresis (4)			Substance abuse (2)		Endometrial thickening (1)	Alveolitis (3)	Skin hypertrophy (6)		Nail operation (3)	May-Thurner syndrome (1)
		Myocardial necrosis (1)				Chorioretinal folds (1)	Lip dry (13)	Breakthrough pain (13)			Gastric infection (20)	Exposure via body fluid (8)	Red blood cell sedimentation rate abnormal (6)	Steroid diabetes (1)	Scoliosis (6)	Gallbladder cancer (4)	Myelopathy (4)			Suicidal behaviour (2)		Fallopian tube obstruction (1)	Idiopathic pulmonary fibrosis (3)	Alopecia totalis (5)		Orthopaedic procedure (3)	Microangiopathy (1)
		Myocardial oedema (1)				Chorioretinopathy (1)	Chapped lips (12)	Polyp (13)			Groin abscess (20)	Tendon injury (8)	Blood calcium increased (5)	Underweight (1)	Jaw disorder (5)	Non-small cell lung cancer (4)	Neuritis (4)			Tension (2)		Galactostasis (1)	Meconium aspiration syndrome (3)	Cutaneous lupus erythematosus (5)		Small intestine operation (3)	Necrosis ischaemic (1)
		Neonatal cardiac failure (1)				Conjunctival irritation (1)	Gastrointestinal fistula (12)	Facial pain (12)			Onychomycosis (20)	Tibia fracture (8)	Blood creatine increased (5)	Vitamin K deficiency (1)	Muscle disorder (5)	Pancreatic neoplasm (4)	Peroneal nerve palsy (4)			Adjustment disorder (1)		Genital blister (1)	Neonatal aspiration (3)	Dermatomyositis (5)		Synovectomy (3)	Neurogenic shock (1)
		Postural orthostatic tachycardia syndrome (1)				Conjunctival oedema (1)	Large intestine polyp (12)	Injury associated with device (12)			Varicella (20)	Arthropod sting (7)	Blood creatinine decreased (5)		Osteitis (5)	Pituitary tumour benign (4)	Post herpetic neuralgia (4)			Alcohol abuse (1)		Genital burning sensation (1)	Pulmonary toxicity (3)	Diffuse alopecia (5)		Tenoplasty (3)	Peripheral artery occlusion (1)
		Pulmonary valve stenosis (1)				Diabetic eye disease (1)	Umbilical hernia (12)	Localised oedema (12)			Mastitis (19)	Chest injury (7)	Blood triglycerides increased (5)		Polymyositis (5)	Testis cancer (4)	Psychomotor hyperactivity (4)			Anticipatory anxiety (1)		Genital discomfort (1)	Transient tachypnoea of the newborn (3)	Hypersensitivity vasculitis (5)		Therapeutic procedure (3)	Peripheral artery stenosis (1)
		Pulseless electrical activity (1)				Dry age-related macular degeneration (1)	Abdominal tenderness (11)	Therapeutic product effect delayed (11)			Disseminated tuberculosis (16)	Epicondylitis (7)	Blood urea decreased (5)		Sacral pain (5)	Benign neoplasm of cervix uteri (3)	Spinal cord disorder (4)			Autism spectrum disorder (1)		Haematospermia (1)	Vocal cord polyp (3)	Ingrown hair (5)		Amputation (2)	Phlebitis superficial (1)
		Restrictive cardiomyopathy (1)				Epiretinal membrane (1)	Cheilitis (11)	Deformity (10)			Hordeolum (16)	Eye contusion (7)	Body temperature (5)		Chondrocalcinosis pyrophosphate (4)	Benign neoplasm of thyroid gland (3)	Ataxia (3)			Aversion (1)		Hydrosalpinx (1)	Allergic cough (2)	Nail psoriasis (5)		Arthroscopic surgery (2)	Poor venous access (1)
		Right ventricular dysfunction (1)				Excessive eye blinking (1)	Enterocutaneous fistula (11)	Application site erythema (9)			Paronychia (16)	Face injury (7)	Clostridium test positive (5)		Connective tissue disorder (4)	Breast cancer recurrent (3)	Brain oedema (3)			Bruxism (1)		Hypomenorrhoea (1)	Allergic respiratory symptom (2)	Seborrhoea (5)		Bone graft (2)	Post thrombotic syndrome (1)
		Right ventricular failure (1)				Eyelid function disorder (1)	Large intestine perforation (11)	Energy increased (9)			Bacteraemia (15)	Femoral neck fracture (7)	Coronavirus test negative (5)		Joint ankylosis (4)	Colon neoplasm (3)	Chronic inflammatory demyelinating polyradiculoneuropathy (3)			Compulsive shopping (1)		Lactation disorder (1)	Asthma late onset (2)	Skin depigmentation (5)		Bone operation (2)	Prehypertension (1)
		Sinus bradycardia (1)				Eyelid skin dryness (1)	Small intestinal stenosis (11)	Granuloma (9)			Infection susceptibility increased (15)	Maternal exposure timing unspecified (7)	Coronavirus test positive (5)		Joint instability (4)	Colorectal cancer (3)	Demyelinating polyneuropathy (3)			Daydreaming (1)		Menopausal symptoms (1)	Bronchitis chronic (2)	Vasculitic rash (5)		Central venous catheterisation (2)	Rheumatoid vasculitis (1)
							Tongue disorder (11)	Application site pruritus (8)			Meningitis viral (15)	Muscle injury (7)	Electrocardiogram abnormal (5)		Morphoea (4)	Cutaneous T-cell lymphoma (3)								Acne cystic (4)
							Abdominal rigidity (10)	Application site reaction (8)			Oesophageal candidiasis (15)	Product use complaint (7)	Fibrin D dimer increased (5)		Muscle rigidity (4)	Gallbladder neoplasm (3)								Dermatitis atopic (4)
							Anorectal discomfort (10)	Injection site joint swelling (8)			Otitis media (15)	Wrong technique in device usage process (7)	Heart rate abnormal (5)		Myopathy (4)	Glioblastoma (3)								Dermatosis (4)
							Colitis ischaemic (10)	Adhesion (7)			Papilloma viral infection (15)	Accidental exposure to product (6)	Hepatitis B virus test positive (5)		Osteonecrosis of jaw (4)	Glioblastoma multiforme (3)								Dyshidrotic eczema (4)
							Gastrointestinal obstruction (10)	Decreased activity (7)			Peritonitis (15)	Compression fracture (6)	Human papilloma virus test positive (5)		Pathological fracture (4)	Hepatic neoplasm (3)								Erythrodermic psoriasis (4)
							Gingival swelling (10)	Feeling drunk (7)			Pneumonia aspiration (15)	Incision site complication (6)	Red cell distribution width increased (5)		Periarthritis (4)	Hepatosplenic T-cell lymphoma (3)								Haemorrhage subcutaneous (4)
							Inguinal hernia (10)	Injection site discharge (7)			Abscess oral (14)	Incision site pain (6)	Staphylococcus test positive (5)		Polymyalgia rheumatica (4)	Hormone receptor positive breast cancer (3)								Hair colour changes (4)
							Pouchitis (10)	Injection site injury (7)			Cytomegalovirus infection (14)	Incorrect product formulation administered (6)	Thyroid function test abnormal (5)		Posture abnormal (4)	Intraductal proliferative breast lesion (3)								Lichen sclerosus (4)
							Proctitis (10)	Injection site papule (7)			Impetigo (14)	Ligament injury (6)	Amylase increased (4)		Senile osteoporosis (4)	Invasive breast carcinoma (3)								Madarosis (4)
							Abdominal mass (9)	Application site haematoma (6)			Injection site infection (14)	Post procedural discharge (6)	Antibody test positive (4)		Arthritis enteropathic (3)	Laryngeal cancer (3)								Paradoxical psoriasis (4)
							Anal stenosis (9)	Application site swelling (6)			Labyrinthitis (14)	Procedural complication (6)	Bacterial test positive (4)		Bursa disorder (3)	Metastases to spine (3)								Pityriasis rosea (4)
							Hyperaesthesia teeth (9)	Complication associated with device (6)			Liver abscess (14)	Radius fracture (6)	Biopsy (4)		Coccydynia (3)	Monoclonal gammopathy (3)								Skin odour abnormal (4)
							Intestinal polyp (9)	Hangover (6)			Lyme disease (14)	Vulvovaginal injury (6)	Bleeding time prolonged (4)		Compartment syndrome (3)	Myelofibrosis (3)								Skin striae (4)
							Malabsorption (9)	Injection site coldness (6)			Vulvovaginal candidiasis (14)	Abdominal wound dehiscence (5)	Blood cholesterol abnormal (4)		Inguinal mass (3)	Neuroendocrine tumour (3)								Subcutaneous emphysema (4)
							Pancreatic disorder (9)	Injection site scar (6)			Abdominal infection (13)	Accident at work (5)	Blood electrolytes abnormal (4)		Joint warmth (3)	Oesophageal adenocarcinoma (3)								Yellow skin (4)
							Rectal ulcer (9)	Necrosis (6)			Escherichia urinary tract infection (13)	Cervical vertebral fracture (5)	Blood glucose fluctuation (4)		Knee deformity (3)	Pituitary tumour (3)								Acute febrile neutrophilic dermatosis (3)
							Upper gastrointestinal haemorrhage (9)	Sensation of foreign body (6)			H1N1 influenza (13)	Circumstance or information capable of leading to medication error (5)	Blood immunoglobulin G decreased (4)		Lumbar spinal stenosis (3)	Salivary gland cancer (3)								Acute generalised exanthematous pustulosis (3)
							Anorectal disorder (8)	Withdrawal syndrome (6)			Chronic sinusitis (12)	Lip injury (5)	Blood iron increased (4)		Osteomalacia (3)	Salivary gland neoplasm (3)								Cutaneous sarcoidosis (3)
							Appendix disorder (8)	Apparent death (5)			Gastroenteritis norovirus (12)	Neck injury (5)	Blood pressure diastolic decreased (4)		Palindromic rheumatism (3)	Sarcoma (3)								Eczema nummular (3)
							Diverticular perforation (8)	Axillary pain (5)			Pyelonephritis acute (12)	Skeletal injury (5)	Blood pressure measurement (4)		Soft tissue swelling (3)	Small intestine carcinoma (3)								Granuloma annulare (3)
							Eructation (8)	Drug tolerance (5)			Bacterial vaginosis (11)	Stoma complication (5)	Blood thyroid stimulating hormone decreased (4)		Still's disease (3)	Spinal cord neoplasm (3)								Hangnail (3)
							Faecaloma (8)	Hyperthermia (5)			Encephalitis (11)	Stoma site haemorrhage (5)	Bone density abnormal (4)		Articular calcification (2)	Squamous cell carcinoma of lung (3)								Nail bed inflammation (3)
							Functional gastrointestinal disorder (8)	Injection site hypoaesthesia (5)			Helicobacter infection (11)	Wound haemorrhage (5)	Bone density decreased (4)		Cartilage atrophy (2)	Uterine neoplasm (3)								Nail growth abnormal (3)
							Tooth loss (8)	Mucosal inflammation (5)			Herpes ophthalmic (11)	Wound secretion (5)	Culture urine positive (4)		Cervical spinal stenosis (2)	Acute leukaemia (2)								Neurodermatitis (3)
							Enterocolitis (7)	Multiple-drug resistance (5)			Infected cyst (11)	Exposure to communicable disease (4)	Drug level increased (4)		Chondrocalcinosis (2)	Adrenal adenoma (2)								Onycholysis (3)
							Faeces soft (7)	Paradoxical drug reaction (5)			Legionella infection (11)	Eye injury (4)	Enterococcus test positive (4)		Chondromalacia (2)	Adrenal gland cancer (2)								Polymorphic light eruption (3)
							Fistula of small intestine (7)	Performance status decreased (5)			Pelvic abscess (11)	Fibula fracture (4)	Eosinophil count increased (4)		Dupuytren's contracture (2)	Anal cancer (2)								Rash morbilliform (3)
							Gastric perforation (7)	Sensitivity to weather change (5)			Abdominal wall abscess (10)	Fractured coccyx (4)	Haemoglobin abnormal (4)		Eosinophilic fasciitis (2)	Benign breast neoplasm (2)								Sensitive skin (3)
							Gastric polyps (7)	Sudden death (5)			Appendicitis perforated (10)	Fractured sacrum (4)	Hormone level abnormal (4)		Gouty arthritis (2)	Bladder cancer recurrent (2)								Skin fragility (3)
							Lip blister (7)	Symptom recurrence (5)			Breast abscess (10)	Incorrect dose administered by device (4)	International normalised ratio decreased (4)		Hypermobility syndrome (2)	Bone neoplasm (2)								Sweat gland disorder (3)
							Melaena (7)	Developmental delay (4)			Lymph node tuberculosis (10)	Injection related reaction (4)	Lymphocyte count increased (4)		Intervertebral disc compression (2)	Borderline mucinous tumour of ovary (2)								Trichorrhexis (3)
							Mouth haemorrhage (7)	Hyperpyrexia (4)			Ophthalmic herpes zoster (10)	Intentional overdose (4)	Mammogram abnormal (4)		Intervertebral disc displacement (2)	Brain cancer metastatic (2)								Actinic keratosis (2)
							Odynophagia (7)	Injection site paraesthesia (4)			Pulpitis dental (10)	Lumbar vertebral fracture (4)	Mean cell haemoglobin decreased (4)		Joint contracture (2)	Breast cancer stage III (2)								Alopecia universalis (2)
							Tongue blistering (7)	Injection site plaque (4)			Tinea infection (10)	Mouth injury (4)	Megakaryocytes abnormal (4)		Joint destruction (2)	Carcinoid tumour (2)								Cold urticaria (2)
							Volvulus (7)	Local reaction (4)			Abscess neck (9)	Nail avulsion (4)	Monocyte count increased (4)		Kyphosis (2)	Carcinoid tumour of the gastrointestinal tract (2)								Dermatitis exfoliative (2)
							Anal pruritus (6)	Malabsorption from injection site (4)			Genital herpes (9)	Occupational exposure to product (4)	Muscle enzyme increased (4)		Limb deformity (2)	Carcinoid tumour of the stomach (2)								Dermatitis exfoliative generalised (2)
							Change of bowel habit (6)	Surgical failure (4)			Hepatitis C (9)	Postoperative adhesion (4)	Protein total increased (4)		Mixed connective tissue disease (2)	Carcinoma in situ (2)								Diabetic foot (2)
							Faeces hard (6)	Systemic inflammatory response syndrome (4)			Infected bite (9)	Postoperative wound complication (4)	Swollen joint count increased (4)		Muscle mass (2)	Cervix carcinoma stage 0 (2)								Eosinophilic pustulosis (2)
							Gastrointestinal wall thickening (6)	Temperature intolerance (4)			Infected fistula (9)	Procedural site reaction (4)	Urine output increased (4)		Osteochondrosis (2)	Chondrosarcoma (2)								Hand dermatitis (2)
							Gingival disorder (6)	Therapeutic product effect variable (4)			Meningitis bacterial (9)	Splenic rupture (4)	Vitamin B12 decreased (4)		Scleroderma (2)	Chronic myeloid leukaemia (2)								Hirsutism (2)
							Haemorrhoidal haemorrhage (6)	Therapeutic product ineffective (4)			Mononucleosis syndrome (9)	Subdural haematoma (4)	Vitamin B12 increased (4)		Seronegative arthritis (2)	Colon cancer metastatic (2)								Hypertrichosis (2)
							Intestinal ischaemia (6)	Therapeutic response delayed (4)			Nail infection (9)	Superficial injury of eye (4)	X-ray abnormal (4)		Soft tissue disorder (2)	Craniopharyngioma (2)								Lichenoid keratosis (2)
							Intra-abdominal fluid collection (6)	Therapy partial responder (4)			Parotitis (9)	Synovial rupture (4)	Amniocentesis abnormal (3)		Torticollis (2)	Cutaneous lymphoma (2)								Livedo reticularis (2)
							Obstructive pancreatitis (6)	Administration site discomfort (3)			Periodontitis (9)	Thoracic vertebral fracture (4)	Amniotic fluid volume decreased (3)		Weight bearing difficulty (2)	Diffuse large B-cell lymphoma stage II (2)								Metastatic cutaneous Crohn's disease (2)
							Pancreatitis chronic (6)	Administration site erythema (3)			Peritoneal tuberculosis (9)	Vascular injury (4)	Antinuclear antibody increased (3)		Acquired claw toe (1)	Disseminated large cell lymphoma (2)								Nail bed disorder (2)
							Rectal fissure (6)	Administration site pain (3)			Pneumonia pneumococcal (9)	Wrong dose (4)	Blood bilirubin increased (3)		Atlantoaxial instability (1)	Gastrointestinal stromal tumour (2)								Onychalgia (2)
							Salivary hypersecretion (6)	Alcohol interaction (3)			Pneumonia viral (9)	Wrong product administered (4)	Blood chloride decreased (3)		Autoimmune arthritis (1)	Haemangioma of spleen (2)								Palmar erythema (2)
							Tongue discolouration (6)	Application site rash (3)			Respiratory syncytial virus infection (9)	Anaesthetic complication (3)	Blood chloride increased (3)		Bone cyst (1)	Head and neck cancer (2)								Pemphigoid (2)
							Anal haemorrhage (5)	Concomitant disease aggravated (3)			Uterine infection (9)	Anastomotic leak (3)	Blood lactate dehydrogenase increased (3)		Bone formation decreased (1)	Infantile haemangioma (2)								Rash papulosquamous (2)
							Gastrointestinal oedema (5)	Crepitations (3)			Burn infection (8)	Anastomotic ulcer (3)	Blood lactic acid increased (3)		Bone lesion (1)	Invasive lobular breast carcinoma (2)								Rebound psoriasis (2)
								Discharge (3)			Cholecystitis infective (8)
								Drug tolerance decreased (3)			Enterococcal infection (8)
								Exercise tolerance decreased (3)			Epstein-Barr virus infection (8)
								Fibrosis (3)			Gastrointestinal viral infection (8)
								Loss of therapeutic response (3)			Histoplasmosis (8)
								Mucosal disorder (3)			Intervertebral discitis (8)
								Mucosal dryness (3)			Meningitis aseptic (8)
								Therapeutic response changed (3)			Peritonsillar abscess (8)
								Application site haemorrhage (2)			Psoas abscess (8)
								Application site oedema (2)			Staphylococcal abscess (8)
								Application site urticaria (2)			Staphylococcal skin infection (8)
								Atrophy (2)			Bronchiolitis (7)
								Calcinosis (2)			Conjunctivitis viral (7)
								Cyst rupture (2)			Endocarditis (7)
								Drug effect less than expected (2)			Hepatitis B (7)
								Drug tolerance increased (2)			Lung abscess (7)
								Dysplasia (2)			Perineal abscess (7)
								Early satiety (2)			Pertussis (7)
								Effusion (2)			Respiratory tract infection viral (7)
								Fat tissue increased (2)			Acute sinusitis (6)
								General symptom (2)			Bronchitis bacterial (6)
								Hernia pain (2)			Bronchitis viral (6)
								Hypothermia (2)			Catheter site infection (6)
								Impaired self-care (2)			Cellulitis staphylococcal (6)
								Implant site inflammation (2)			Coccidioidomycosis (6)
								Injection site anaesthesia (2)			Empyema (6)
								Injection site dryness (2)			Genital infection fungal (6)
								Injection site eczema (2)			Infectious pleural effusion (6)
								Injection site joint pain (2)			Mycobacterium avium complex infection (6)
								Injection site photosensitivity reaction (2)			Otitis externa (6)
								Non-cardiac chest pain (2)			Pneumonia streptococcal (6)
								Oedema mucosal (2)			Postoperative abscess (6)
								Pelvic mass (2)			Purulent discharge (6)
								Stenosis (2)			Pyoderma (6)
								Sudden infant death syndrome (2)			Root canal infection (6)
								Terminal state (2)			Tinea pedis (6)
								Vaccination site swelling (2)			Anal fistula infection (5)
								Administration site discolouration (1)			Anorectal infection (5)
								Administration site reaction (1)			Atypical mycobacterial infection (5)
								Administration site vasculitis (1)			Bacterial sepsis (5)
								Adverse food reaction (1)			Bacterial vulvovaginitis (5)
								Application site discolouration (1)			Beta haemolytic streptococcal infection (5)
								Application site discomfort (1)			Blister infected (5)
								Application site eczema (1)			Colonic abscess (5)
								Application site erosion (1)			COVID-19 pneumonia (5)
								Application site hypoaesthesia (1)			Ear infection staphylococcal (5)
								Application site inflammation (1)			Escherichia sepsis (5)
								Application site irritation (1)			Eyelid infection (5)
								Application site pallor (1)			Febrile infection (5)
								Catheter site erythema (1)			Gangrene (5)

## Sheet: PTs of Etanercept
Total number of records retrieved: 542647	Blood and lymphatic system disorders (7403)	Cardiac disorders (8920)	Congenital, familial and genetic disorders (901)	Ear and labyrinth disorders (5239)	Endocrine disorders (1182)	Eye disorders (14422)	Gastrointestinal disorders (42055)	General disorders and administration site conditions (279084)	Hepatobiliary disorders (3602)	Immune system disorders (14347)	Infections and infestations (111993)	Injury, poisoning and procedural complications (75259)	Investigations (29304)	Metabolism and nutrition disorders (7684)	Musculoskeletal and connective tissue disorders (106799)	Neoplasms benign, malignant and unspecified (incl cysts and polyps) (16972)	Nervous system disorders (53879)	Pregnancy, puerperium and perinatal conditions (2003)	Product issues (8406)	Psychiatric disorders (19026)	Renal and urinary disorders (6615)	Reproductive system and breast disorders (4108)	Respiratory, thoracic and mediastinal disorders (42051)	Skin and subcutaneous tissue disorders (69874)	Social circumstances (4234)	Surgical and medical procedures (20551)	Vascular disorders (10631)			Geographical distribution
	Lymphadenopathy (1510)	Myocardial infarction (1807)	Foetal malformation (226)	Hypoacusis (1353)	Thyroid disorder (290)	Visual impairment (2245)	Nausea (11610)	Injection site pain (57022)	Liver disorder (694)	Drug hypersensitivity (5205)	Nasopharyngitis (16175)	Product dose omission issue (13037)	Weight increased (3491)	Decreased appetite (1882)	Arthralgia (29954)	Breast cancer (1579)	Headache (18246)	Abortion spontaneous (563)	Device issue (4086)	Insomnia (3175)	Nephrolithiasis (1139)	Heavy menstrual bleeding (331)	Cough (11392)	Psoriasis (21488)	Loss of personal independence in daily activities (1343)	Surgery (3051)	Hypertension (2520)			Continent	Count	Percentage
	Anaemia (1502)	Palpitations (1106)	Atrial septal defect (33)	Ear pain (1026)	Hypothyroidism (250)	Vision blurred (1730)	Diarrhoea (7547)	Injection site erythema (40266)	Cholelithiasis (499)	Hypersensitivity (4781)	Sinusitis (12248)	Wrong technique in product usage process (10142)	Weight decreased (2902)	Diabetes mellitus (1442)	Rheumatoid arthritis (22312)	Neoplasm malignant (1228)	Dizziness (7490)	Pregnancy (368)	Device malfunction (1050)	Anxiety (2798)	Renal failure (746)	Vaginal haemorrhage (316)	Dyspnoea (6628)	Rash (9569)	Disability (427)	Knee arthroplasty (2147)	Hot flush (951)			Africa	725	0
	Increased tendency to bruise (938)	Cardiac disorder (945)	Congenital cystic kidney disease (26)	Vertigo (816)	Hyperthyroidism (94)	Cataract (1429)	Vomiting (5083)	Drug ineffective (39411)	Hepatic steatosis (329)	Immune system disorder (713)	Pneumonia (10043)	Off label use (9671)	Hepatic enzyme increased (2073)	Dehydration (967)	Pain in extremity (19149)	Basal cell carcinoma (829)	Hypoaesthesia (4292)	Premature baby (264)	Product substitution issue (692)	Depression (2659)	Dysuria (583)	Menstrual disorder (243)	Oropharyngeal pain (5761)	Pruritus (8807)	Walking aid user (424)	Therapy cessation (1544)	Thrombosis (818)			Americas	467392	86
	Leukopenia (629)	Cardiac failure congestive (797)	Colour blindness (23)	Tinnitus (583)	Goitre (83)	Dry eye (1075)	Abdominal pain (2672)	Pain (25072)	Gallbladder disorder (307)	Decreased immune responsiveness (679)	Lower respiratory tract infection (8810)	Fall (5705)	Blood pressure increased (1455)	Fluid retention (417)	Joint swelling (10194)	Lymphoma (780)	Paraesthesia (4207)	Premature delivery (129)	Device failure (525)	Stress (2195)	Pollakiuria (580)	Breast pain (225)	Rhinorrhoea (3627)	Erythema (5814)	Impaired work ability (353)	Hospitalisation (1474)	Haemorrhage (760)			Asia	5582	1
	Neutropenia (567)	Atrial fibrillation (783)	Congenital anomaly (22)	Deafness (368)	Adrenal insufficiency (70)	Uveitis (999)	Abdominal discomfort (2671)	Injection site reaction (23423)	Hepatic cirrhosis (239)	Immunosuppression (514)	Infection (8565)	Accidental exposure to product (4965)	White blood cell count decreased (1401)	Gout (315)	Back pain (8014)	Lung neoplasm malignant (776)	Memory impairment (2589)	Premature labour (119)	Needle issue (521)	Nervousness (1249)	Renal disorder (542)	Breast mass (217)	Nasal congestion (2848)	Alopecia (4331)	Bedridden (330)	Hip arthroplasty (1208)	Hypotension (714)			Europe	67945	13
	Thrombocytopenia (540)	Cardiac failure (700)	Trisomy 21 (17)	Ear discomfort (321)	Thyroid mass (59)	Eye pain (923)	Abdominal pain upper (2529)	Injection site swelling (22729)	Hepatitis (202)	Seasonal allergy (482)	Influenza (6691)	Contusion (4578)	Blood glucose increased (929)	Type 2 diabetes mellitus (260)	Musculoskeletal stiffness (7350)	Malignant melanoma (718)	Migraine (2049)	Gestational diabetes (90)	Product quality issue (482)	Sleep disorder (1104)	Renal impairment (436)	Ovarian cyst (197)	Respiratory tract congestion (2105)	Urticaria (3862)	Wheelchair user (201)	Therapy interrupted (903)	Flushing (654)			Oceania	1003	0
	Pancytopenia (314)	Tachycardia (449)	Ventricular septal defect (17)	Ear disorder (249)	Autoimmune thyroiditis (49)	Eye disorder (886)	Dry mouth (1341)	Injection site pruritus (21640)	Hepatic failure (146)	Rubber sensitivity (356)	Bronchitis (6034)	Product storage error (3936)	Liver function test abnormal (901)	Increased appetite (244)	Mobility decreased (5838)	Skin cancer (716)	Cerebrovascular accident (1616)	Pre-eclampsia (74)	Device leakage (239)	Fear of injection (980)	Acute kidney injury (376)	Pelvic pain (124)	Productive cough (1950)	Rash pruritic (2369)	Insurance issue (177)	Knee operation (630)	Deep vein thrombosis (465)			Age group distribution
	Blood disorder (228)	Arrhythmia (296)	Heart disease congenital (16)	Ear congestion (211)	Basedow's disease (37)	Eye swelling (683)	Constipation (1116)	Fatigue (17055)	Hepatic function abnormal (142)	Sarcoidosis (348)	Urinary tract infection (5920)	Intentional product misuse (3553)	Grip strength decreased (820)	Obesity (176)	Arthritis (5795)	Prostate cancer (628)	Burning sensation (1557)	Jaundice neonatal (61)	Device defective (126)	Confusional state (913)	Haematuria (232)	Amenorrhoea (113)	Sinus congestion (1647)	Hyperhidrosis (2053)	Corrective lens user (139)	Spinal operation (592)	Vasculitis (391)			Age group	Count	Percentage
	Leukocytosis (135)	Angina pectoris (246)	VACTERL syndrome (16)	Middle ear effusion (116)	Cushingoid (33)	Ocular hyperaemia (656)	Gastrointestinal disorder (1071)	Malaise (14147)	Cholecystitis (140)	Anaphylactic reaction (323)	Upper respiratory tract infection (4833)	Underdose (2706)	Red blood cell sedimentation rate increased (721)	Hyperglycaemia (175)	Psoriatic arthropathy (5197)	Colon cancer (380)	Tremor (1541)	Abortion (46)	Product distribution issue (107)	Depressed mood (688)	Urinary incontinence (227)	Erectile dysfunction (113)	Asthma (1496)	Rash erythematous (2033)	Impaired driving ability (106)	Tooth extraction (539)	Pallor (355)			0 - 27 days	215	0
	Haemorrhagic diathesis (128)	Cardiac arrest (238)	Hypospadias (14)	Otorrhoea (84)	Thyroiditis (30)	Lacrimation increased (575)	Dyspepsia (1060)	Injection site bruising (13465)	Jaundice (116)	Immunodeficiency (239)	Herpes zoster (3822)	Inappropriate schedule of product administration (2544)	Platelet count decreased (706)	Hypoglycaemia (160)	Musculoskeletal pain (4939)	Squamous cell carcinoma (354)	Somnolence (1355)	Gestational hypertension (46)	Product complaint (105)	Irritability (384)	Chromaturia (183)	Menstruation irregular (106)	Throat irritation (1480)	Skin discolouration (1680)	Menopause (99)	Foot operation (492)	Haematoma (258)			28 days to 23 months	185	0
	Splenomegaly (124)	Coronary artery occlusion (226)	Hydrocele (13)	Ear pruritus (76)	Adrenal disorder (25)	Visual acuity reduced (562)	Tooth disorder (1006)	Injection site haemorrhage (10613)	Autoimmune hepatitis (107)	Autoimmune disorder (162)	Cellulitis (2759)	Incorrect dose administered (1913)	Heart rate increased (698)	Vitamin D deficiency (160)	Joint stiffness (3672)	Bladder cancer (314)	Neuropathy peripheral (1020)	Induced labour (43)	Syringe issue (97)	Poor quality sleep (364)	Chronic kidney disease (170)	Vaginal discharge (97)	Dysphonia (1439)	Dry skin (1589)	Stress at work (75)	Spinal fusion surgery (369)	Vasodilatation (243)			2 - 11 years	4493	1
	Lymph node pain (109)	Coronary artery disease (218)	Arnold-Chiari malformation (12)	Tympanic membrane perforation (66)	Addison's disease (21)	Eye pruritus (515)	Abdominal distension (973)	Condition aggravated (10344)	Liver injury (94)	Multiple allergies (141)	Localised infection (2138)	Skin laceration (1341)	Laboratory test abnormal (650)	Hypophagia (136)	Arthropathy (3581)	Non-Hodgkin's lymphoma (274)	Seizure (911)	Premature rupture of membranes (43)	Device breakage (82)	Fear (336)	Micturition urgency (163)	Vulvovaginal pruritus (93)	Sneezing (1175)	Dermatitis (1559)	Immobile (68)	Limb operation (327)	Peripheral coldness (204)			12 - 17 years	6931	1
	Iron deficiency anaemia (105)	Pericardial effusion (213)	Cytogenetic abnormality (12)	Ear swelling (64)	Parathyroid disorder (19)	Blindness (420)	Gastrooesophageal reflux disease (842)	Injection site warmth (10183)	Hepatotoxicity (88)	Food allergy (123)	Ear infection (2034)	Product use issue (1145)	Liver function test increased (623)	Overweight (119)	Muscle spasms (2874)	Breast cancer female (257)	Balance disorder (874)	Foetal death (38)	Device power source issue (80)	Mental disorder (327)	Bladder disorder (151)	Dysmenorrhoea (87)	Sinus disorder (1125)	Skin exfoliation (1489)	Refusal of treatment by patient (64)	Joint arthroplasty (307)	Varicose vein (188)			18 - 44 years	73786	14
	Coagulopathy (103)	Pericarditis (187)	Syringomyelia (10)	Deafness unilateral (62)	Cushing's syndrome (18)	Iritis (387)	Stomatitis (816)	Therapeutic product effect incomplete (8413)	Drug-induced liver injury (86)	Anaphylactic shock (97)	Staphylococcal infection (1977)	Wound (928)	White blood cell count increased (585)	Feeding disorder (112)	Neck pain (2787)	Neoplasm (205)	Loss of consciousness (869)	Umbilical cord around neck (34)	Product supply issue (79)	Panic attack (309)	Renal pain (123)	Endometriosis (85)	Lung disorder (1108)	Blister (1381)	Economic problem (56)	Hysterectomy (298)	Raynaud's phenomenon (143)			45 - 64 years	198184	37
	Disseminated intravascular coagulation (70)	Cardiomyopathy (140)	Arteriovenous malformation (9)	Meniere's disease (47)	Adrenal mass (16)	Eye irritation (379)	Toothache (794)	Therapeutic product effect decreased (8357)	Hepatomegaly (84)	Haemophagocytic lymphohistiocytosis (59)	Sepsis (1943)	Limb injury (924)	C-reactive protein increased (548)	Hyperlipidaemia (108)	Myalgia (2442)	Renal cancer (199)	Dysgeusia (799)	Foetal growth restriction (33)	Device dislocation (63)	Emotional disorder (302)	Urinary retention (120)	Intermenstrual bleeding (81)	Epistaxis (1071)	Skin plaque (1343)	Inability to afford medication (50)	Cholecystectomy (285)	Vein disorder (125)			65 - 74 years	67265	12
	Immune thrombocytopenia (69)	Acute myocardial infarction (133)	Single umbilical artery (9)	Ear haemorrhage (40)	Hyperparathyroidism (14)	Photophobia (315)	Dysphagia (746)	Pyrexia (8266)	Hepatic cyst (52)	Reaction to preservatives (42)	Viral infection (1708)	Road traffic accident (864)	Alanine aminotransferase increased (493)	Hypercholesterolaemia (100)	Muscular weakness (2046)	Skin papilloma (192)	Amnesia (739)	Haemorrhage in pregnancy (30)	Drug delivery system malfunction (63)	Frustration tolerance decreased (275)	Renal cyst (119)	Prostatitis (79)	Chronic obstructive pulmonary disease (893)	Skin disorder (1162)	Physical disability (44)	Shoulder operation (284)	Aortic aneurysm (118)			≥ 75 years	27566	5
	White blood cell disorder (68)	Cardiovascular disorder (114)	Talipes (9)	Hyperacusis (33)	Adrenocortical insufficiency acute (12)	Diplopia (310)	Crohn's disease (641)	Injection site rash (7090)	Hepatic cytolysis (42)	Graft versus host disease (30)	COVID-19 (1648)	Joint injury (853)	Haemoglobin decreased (489)	Hypokalaemia (92)	Osteoarthritis (1934)	Thyroid cancer (191)	Sinus headache (739)	Prolonged labour (30)	Liquid product physical issue (46)	Mood swings (271)	Urine odour abnormal (119)	Prostatic disorder (72)	Paranasal sinus hypersecretion (799)	Skin ulcer (1154)	Living in residential institution (42)	Cataract operation (283)	Lymphoedema (117)			Unknown	164022	30
	Eosinophilia (64)	Cardiomegaly (107)	Hypertrophic cardiomyopathy (8)	Inner ear disorder (27)	Thyroid cyst (12)	Glaucoma (304)	Mouth ulceration (621)	Swelling (6290)	Hepatic fibrosis (35)	Allergy to animal (29)	Cystitis (1611)	Arthropod bite (827)	Blood cholesterol increased (478)	Glucose tolerance impaired (86)	Musculoskeletal disorder (1501)	Melanocytic naevus (185)	Lethargy (728)	Morning sickness (26)	Device physical property issue (37)	Agitation (257)	Proteinuria (103)	Prostatomegaly (66)	Pulmonary embolism (720)	Rash macular (1047)	Contraindication to medical treatment (41)	Shoulder arthroplasty (254)	Peripheral vascular disorder (108)			Patient sex distribution
	Lymphadenitis (61)	Myocardial ischaemia (93)	Patent ductus arteriosus (8)	Sudden hearing loss (27)	Hypothalamo-pituitary disorder (9)	Eye inflammation (276)	Gastric disorder (512)	Therapeutic response decreased (6209)	Ocular icterus (33)	Serum sickness (26)	Fungal infection (1344)	Incorrect dose administered by device (742)	Blood test abnormal (475)	Type 1 diabetes mellitus (82)	Ankylosing spondylitis (1464)	Squamous cell carcinoma of skin (182)	Multiple sclerosis (674)	Ectopic pregnancy (24)	Product packaging issue (26)	Mood altered (257)	Incontinence (70)	Breast tenderness (64)	Wheezing (704)	Rash papular (967)	Hearing aid user (32)	Hip surgery (253)	Blood pressure fluctuation (91)			Sex	Count	Percentage
	Aplastic anaemia (52)	Cardiac valve disease (91)	Anencephaly (7)	Cerumen impaction (26)	Inappropriate antidiuretic hormone secretion (9)	Macular degeneration (225)	Flatulence (499)	Peripheral swelling (6145)	Cholangitis (32)	Amyloidosis (20)	Tooth infection (1291)	Maternal exposure during pregnancy (664)	Tuberculin test positive (470)	Appetite disorder (75)	Foot deformity (1230)	Ovarian cancer (179)	Carpal tunnel syndrome (663)	Breech presentation (22)	Device occlusion (21)	Suicidal ideation (253)	Nephrotic syndrome (66)	Uterine disorder (62)	Interstitial lung disease (672)	Acne (861)	Orthosis user (30)	Cardiac operation (214)	Poor peripheral circulation (90)			Female	376547	69
	Lymphopenia (44)	Cardiac flutter (90)	Cardiac septal defect (7)	Deafness neurosensory (26)	Diabetes insipidus (8)	Eye discharge (185)	Colitis (480)	Injection site haematoma (5994)	Bile duct stone (30)	Anaphylactoid reaction (20)	Respiratory tract infection (1214)	Upper limb fracture (634)	Mycobacterium tuberculosis complex test positive (397)	Hyponatraemia (67)	Fibromyalgia (1176)	Pancreatic carcinoma (176)	Dysstasia (607)	Low birth weight baby (21)	Device delivery system issue (20)	Disorientation (226)	Nocturia (65)	Breast disorder (61)	Respiratory disorder (629)	Night sweats (779)	Impaired quality of life (29)	Caesarean section (213)	Aneurysm (85)			Male	134050	25
	Myelosuppression (43)	Mitral valve incompetence (80)	Chondrodystrophy (7)	Motion sickness (25)	Endocrine disorder (7)	Eyelid oedema (169)	Pancreatitis (475)	Gait disturbance (5718)	Hepatic pain (28)	Allergy to chemicals (19)	Diverticulitis (1188)	Contraindicated product administered (619)	Body temperature increased (382)	Weight fluctuation (65)	Limb discomfort (1124)	Leukaemia (170)	Syncope (586)	Complication of pregnancy (20)	Product availability issue (20)	Sleep disorder due to general medical condition, insomnia type (209)	Bladder pain (61)	Menstruation delayed (61)	Pulmonary fibrosis (564)	Skin lesion (778)	Alcohol use (27)	Antibiotic therapy (209)	Angiopathy (82)			Unknown	32050	6
	Febrile neutropenia (42)	Bradycardia (65)	Developmental hip dysplasia (7)	Auricular swelling (24)	Thyrotoxic crisis (7)	Eye haemorrhage (166)	Lip swelling (459)	Asthenia (5622)	Biliary colic (27)	Allergy to arthropod sting (18)	Kidney infection (1127)	Product use in unapproved indication (605)	Blood pressure abnormal (364)	Diabetes mellitus inadequate control (62)	Systemic lupus erythematosus (1053)	Hodgkin's disease (163)	Sciatica (508)	Labour complication (20)	Product measured potency issue (18)	Thinking abnormal (199)	Urinary tract disorder (58)	Cervical dysplasia (52)	Laryngeal pain (536)	Skin haemorrhage (672)	Breast feeding (27)	Gallbladder operation (206)	Arterial occlusive disease (76)			ADR reports per year
	Agranulocytosis (41)	Cardio-respiratory arrest (64)	Factor V Leiden mutation (7)	Vertigo positional (17)	Adrenal suppression (5)	Iridocyclitis (165)	Dental caries (450)	Feeling abnormal (5212)	Hepatocellular injury (26)	Hypogammaglobulinaemia (18)	Pharyngitis streptococcal (1095)	Hip fracture (602)	Aspartate aminotransferase increased (340)	Hypercalcaemia (54)	Bone pain (1026)	Lung neoplasm (162)	Neuralgia (485)	Stillbirth (19)	Manufacturing product shipping issue (17)	Hallucination (197)	Urine abnormality (58)	Infertility (50)	Pleural effusion (515)	Skin mass (568)	Family stress (26)	Endodontic procedure (201)	Phlebitis (70)			Year	Count	Percentage
	Lymphocytosis (38)	Arteriosclerosis coronary artery (56)	Haemangioma congenital (7)	Deafness bilateral (15)	Hyperparathyroidism secondary (5)	Scleritis (140)	Oral pain (374)	Injection site urticaria (5014)	Hepatic lesion (25)	Reaction to excipient (18)	Pharyngitis (1090)	Drug dose omission by device (584)	Blood urine present (323)	Weight loss poor (52)	Joint range of motion decreased (1000)	Brain neoplasm (160)	Demyelination (447)	Small for dates baby (18)	Product container seal issue (16)	Anger (182)	Bladder prolapse (57)	Uterine haemorrhage (50)	Pulmonary mass (420)	Skin reaction (545)	Walking disability (21)	Rotator cuff repair (172)	Circulatory collapse (67)
	Antiphospholipid syndrome (37)	Atrial flutter (53)	Retinitis pigmentosa (7)	Tympanic membrane disorder (15)	Thyroiditis subacute (5)	Blindness unilateral (127)	Rectal haemorrhage (360)	Oedema peripheral (4477)	Non-alcoholic steatohepatitis (24)	Transplant rejection (18)	Oral herpes (932)	Extra dose administered (558)	Blood glucose decreased (305)	Vitamin B12 deficiency (52)	Hand deformity (933)	Uterine leiomyoma (160)	Head discomfort (430)	Placenta praevia (17)	Drug delivery system issue (13)	Sleep disorder due to a general medical condition (175)	Cystitis interstitial (51)	Breast cyst (49)	Upper-airway cough syndrome (413)	Eczema (504)	Loss of employment (11)	Eye operation (156)	Embolism (67)			1999	6	0
	Thrombocytosis (34)	Ventricular extrasystoles (52)	Syndactyly (7)	Deafness transitory (14)	Adrenal cyst (4)	Blepharospasm (126)	Haematochezia (349)	Unevaluable event (4389)	Hypertransaminasaemia (23)	Immune reconstitution inflammatory syndrome (16)	Tooth abscess (928)	Tooth fracture (550)	Blood potassium decreased (272)	Electrolyte imbalance (44)	Finger deformity (918)	Hepatic cancer (136)	Speech disorder (409)	Premature separation of placenta (17)	Device loosening (12)	Emotional distress (174)	Renal colic (50)	Postmenopausal haemorrhage (44)	Aphonia (395)	Skin fissures (493)	Physical assault (11)	Coronary artery bypass (141)	Spider vein (64)			2000	10659	2
	Bone marrow disorder (33)	Congestive cardiomyopathy (51)	Tourette's disorder (7)	Vestibular disorder (14)	Anovulatory cycle (3)	Vitreous floaters (119)	Colitis ulcerative (338)	Injection site induration (3856)	Cholecystitis acute (22)	Mite allergy (16)	Gastroenteritis viral (907)	Foot fracture (538)	Full blood count abnormal (271)	Malnutrition (41)	Intervertebral disc protrusion (877)	Uterine cancer (127)	Nerve compression (401)	Oligohydramnios (16)	Product label issue (12)	Restlessness (167)	Glomerulonephritis (45)	Vulvovaginal pain (40)	Sputum discoloured (387)	Scab (463)	Death of relative (10)	Dental operation (140)	Arteriosclerosis (63)			2001	6422	1
	Granulocytopenia (32)	Heart valve incompetence (48)	Tumour necrosis factor receptor-associated periodic syndrome (7)	Auditory disorder (10)	Hyperparathyroidism primary (3)	Retinal detachment (111)	Swollen tongue (318)	Injection site mass (3555)	Cholestasis (22)	Mycotic allergy (16)	Rhinitis (846)	Scratch (529)	Red blood cell count decreased (269)	Iron deficiency (39)	Musculoskeletal discomfort (811)	Plasma cell myeloma (126)	Transient ischaemic attack (394)	Cephalo-pelvic disproportion (15)	Product physical issue (11)	Eating disorder (166)	Tubulointerstitial nephritis (44)	Breast enlargement (39)	Increased upper airway secretion (359)	Pain of skin (386)	Exercise lack of (10)	Neck surgery (129)	Peripheral venous disease (59)			2002	1769	0
	Bone marrow failure (30)	Extrasystoles (47)	Alpha-1 antitrypsin deficiency (6)	Eustachian tube obstruction (7)	Hyperprolactinaemia (3)	Amblyopia (102)	Gastrointestinal haemorrhage (302)	Death (3542)	Biliary obstruction (21)	Type IV hypersensitivity reaction (15)	Tuberculosis (813)	Device difficult to use (501)	Blood creatinine increased (252)	Abnormal loss of weight (33)	Joint effusion (783)	B-cell lymphoma (125)	Disturbance in attention (365)	Complication of delivery (15)	Product colour issue (10)	Nightmare (125)	Nephritis (39)	Polymenorrhoea (38)	Respiratory failure (342)	Nail disorder (382)	Pregnancy of partner (10)	Stent placement (129)	Internal haemorrhage (52)			2003	1843	0
	Spleen disorder (29)	Supraventricular tachycardia (44)	Ehlers-Danlos syndrome (6)	Excessive cerumen production (7)	Pituitary-dependent Cushing's syndrome (3)	Asthenopia (94)	Glossodynia (297)	Injection site irritation (3447)	Hepatic mass (20)	Anti-neutrophil cytoplasmic antibody positive vasculitis (14)	Laryngitis (713)	Accident (485)	Inflammatory marker increased (229)	Food craving (32)	Synovitis (710)	Metastases to liver (113)	Hypersomnia (348)	Failed induction of labour (14)	Product contamination (10)	Aggression (113)	Renal mass (37)	Menopausal symptoms (37)	Pulmonary congestion (331)	Photosensitivity reaction (370)	Mental disability (9)	Oral surgery (125)	Cyanosis (51)			2004	1365	0
	Haemolytic anaemia (28)	Aortic valve incompetence (41)	Melkersson-Rosenthal syndrome (6)	Presbyacusis (7)	Steroid withdrawal syndrome (3)	Visual field defect (87)	Gastritis (282)	Therapy non-responder (3066)	Hepatosplenomegaly (19)	Milk allergy (14)	Furuncle (694)	Injury (474)	Transaminases increased (227)	Hypertriglyceridaemia (28)	Osteoporosis (668)	Gastrointestinal carcinoma (103)	Nervous system disorder (333)	Foetal distress syndrome (14)	Product formulation issue (10)	Abnormal behaviour (97)	Azotaemia (34)	Gynaecomastia (36)	Pharyngeal oedema (315)	Skin burning sensation (364)	Social problem (9)	Hernia repair (122)	Hypertensive crisis (44)			2005	2522	0
	Platelet disorder (27)	Atrioventricular block (37)	Porphyria (6)	External ear pain (5)	Thyroid pain (3)	Ulcerative keratitis (86)	Irritable bowel syndrome (274)	Treatment failure (3064)	Hepatitis toxic (18)	Immunodeficiency common variable (13)	Bacterial infection (643)	Lower limb fracture (464)	C-reactive protein abnormal (225)	Food intolerance (27)	Bone disorder (595)	Lung adenocarcinoma (103)	Optic neuritis (311)	Large for dates baby (14)	Product leakage (9)	Abnormal dreams (97)	Polyuria (34)	Vulvovaginal burning sensation (36)	Upper respiratory tract congestion (310)	Pustular psoriasis (361)	Dental prosthesis user (8)	Dental care (116)	Peripheral arterial occlusive disease (44)			2006	1554	0
	Lymphadenopathy mediastinal (24)	Myocarditis (37)	Pulmonary malformation (6)	Eustachian tube dysfunction (4)	Androgen deficiency (2)	Ocular discomfort (85)	Gastric ulcer (243)	Influenza like illness (3054)	Primary biliary cholangitis (18)	Allergy to arthropod bite (12)	Eye infection (625)	Meniscus injury (441)	Blood pressure decreased (221)	Haemochromatosis (26)	Rotator cuff syndrome (593)	Thyroid neoplasm (102)	Facial paralysis (282)	Placental disorder (14)	Product taste abnormal (9)	Panic reaction (83)	Micturition disorder (33)	Vulvovaginal discomfort (36)	Pulmonary oedema (280)	Dermatitis contact (342)	Joint prosthesis user (8)	Coronary arterial stent insertion (113)	Shock (44)			2007	133	0
	Autoimmune haemolytic anaemia (23)	Left ventricular failure (36)	Pyloric stenosis (6)	Mastoid disorder (4)	Growth hormone deficiency (2)	Abnormal sensation in eye (83)	Intestinal obstruction (233)	Chest pain (2969)	Biliary tract disorder (14)	Allergy to plants (12)	Abscess (588)	Product dispensing error (420)	Blood glucose abnormal (218)	Hyperkalaemia (26)	Spinal pain (555)	Gastric cancer (100)	Hypokinesia (265)	Postpartum haemorrhage (14)	Device fastener issue (8)	Tearfulness (77)	Nephropathy (31)	Oligomenorrhoea (35)	Sleep apnoea syndrome (280)	Skin irritation (335)	Tobacco user (8)	Carpal tunnel decompression (110)	Behcet's syndrome (43)			2008	25558	5
	Red blood cell abnormality (23)	Ventricular tachycardia (36)	Renal aplasia (6)	Dysacusis (3)	Hyperaldosteronism (2)	Photopsia (77)	Abdominal pain lower (223)	Injection site discolouration (2833)	Hyperbilirubinaemia (13)	Acute graft versus host disease (11)	Skin infection (560)	Scar (409)	Heart rate irregular (199)	Hypervolaemia (26)	Bursitis (551)	Myelodysplastic syndrome (100)	Dementia (250)	Anembryonic gestation (11)	Product container issue (8)	Delirium (76)	Hydronephrosis (30)	Breast swelling (34)	Throat tightness (279)	Ecchymosis (327)	Alcoholic (7)	Toe operation (108)	Bloody discharge (41)			2009	18870	3
	Cytopenia (22)	Sinus tachycardia (35)	Type V hyperlipidaemia (6)	Ear canal erythema (3)	Hypogonadism (2)	Eyelid ptosis (74)	Gingival pain (217)	Chills (2648)	Acute hepatic failure (12)	Contrast media allergy (11)	Post procedural infection (553)	Ankle fracture (404)	Rheumatoid factor increased (198)	Metabolic acidosis (25)	Pain in jaw (545)	Lipoma (99)	Hyperaesthesia (238)	Prolonged pregnancy (11)	Product packaging quantity issue (8)	Bipolar disorder (73)	Hypertonic bladder (23)	Ovarian disorder (33)	Dyspnoea exertional (271)	Angioedema (267)	Prosthesis user (7)	Joint fluid drainage (107)	Thrombophlebitis (40)			2010	14485	3
	Activated protein C resistance (20)	Angina unstable (34)	Ankyloglossia congenital (5)	Eustachian tube disorder (3)	Hypophysitis (2)	Blindness transient (64)	Gingival bleeding (214)	Inflammation (2429)	Granulomatous liver disease (11)	Device allergy (11)	Osteomyelitis (539)	Product administration error (398)	Vitamin D decreased (193)	Lactose intolerance (22)	Exostosis (544)	Cervix carcinoma (94)	Movement disorder (219)	Face presentation (9)	Product temperature excursion issue (8)	Mental status changes (72)	Lupus nephritis (22)	Sexual dysfunction (33)	Haemoptysis (256)	Papule (265)	Breast prosthesis user (5)	Cardiac pacemaker insertion (105)	Vascular rupture (38)			2011	26142	5
	Hilar lymphadenopathy (20)	Coronary artery stenosis (31)	Bicuspid aortic valve (5)	External ear disorder (3)	Hypopituitarism (2)	Erythema of eyelid (55)	Haemorrhoids (209)	Adverse drug reaction (2195)	Jaundice cholestatic (11)	Graft versus host disease in gastrointestinal tract (11)	Arthritis bacterial (503)	Incorrect route of product administration (394)	Hepatic enzyme abnormal (190)	Weight gain poor (21)	Juvenile idiopathic arthritis (526)	Invasive ductal breast carcinoma (93)	Coma (197)	Unintended pregnancy (9)	Device mechanical issue (7)	Middle insomnia (69)	Urinary tract obstruction (22)	Uterine polyp (33)	Pleurisy (255)	Dermatitis allergic (250)	Cardiac assistance device user (5)	Wrist surgery (104)	Giant cell arteritis (36)			2012	35429	7
	Macrocytosis (19)	Mitral valve disease (31)	Cleft palate (5)	External ear inflammation (3)	Lymphocytic hypophysitis (2)	Keratitis (55)	Hypoaesthesia oral (198)	Adverse event (2096)	Nonalcoholic fatty liver disease (11)	Allergy to metals (10)	Arthritis infective (497)	Post procedural complication (391)	Blood iron decreased (187)	Cachexia (20)	Back disorder (521)	Diffuse large B-cell lymphoma (90)	Presyncope (188)	Amniorrhoea (8)	Product physical consistency issue (7)	Drug dependence (68)	Glomerulonephritis membranous (21)	Testicular pain (32)	Dry throat (245)	Cold sweat (242)	Denture wearer (5)	Gastric bypass (101)	Aortic stenosis (33)			2013	25420	5
	Microcytic anaemia (19)	Mitral valve prolapse (30)	Corneal dystrophy (5)	Inner ear inflammation (3)	Pituitary cyst (2)	Retinal disorder (49)	Hiatus hernia (196)	Impaired healing (1997)	Portal hypertension (11)	Allergy to vaccine (10)	Conjunctivitis (491)	Spinal fracture (390)	Oxygen saturation decreased (181)	Hypocalcaemia (20)	Musculoskeletal chest pain (471)	Renal cell carcinoma (90)	Cognitive disorder (185)	HELLP syndrome (8)	Device ineffective (6)	Psychotic disorder (66)	Haemorrhage urinary tract (21)	Uterine prolapse (29)	Pneumonitis (227)	Rash maculo-papular (224)	Educational problem (4)	Arthrodesis (99)	Essential hypertension (31)			2014	55061	10
	Normochromic normocytic anaemia (19)	Tricuspid valve incompetence (27)	Dysplastic naevus syndrome (5)	Middle ear disorder (3)	Pituitary enlargement (2)	Blepharitis (48)	Paraesthesia oral (190)	Feeling hot (1938)	Cholecystitis chronic (10)	Immunisation reaction (10)	Wound infection (468)	Joint dislocation (376)	Antinuclear antibody positive (174)	Hypovolaemia (20)	Joint destruction (407)	Chronic lymphocytic leukaemia (87)	Dysarthria (185)	High risk pregnancy (8)	Product reconstitution quality issue (6)	Personality change (64)	Bladder spasm (20)	Breast calcifications (28)	Pneumothorax (216)	Macule (218)	Inadequate diet (4)	Sinus operation (99)	Peripheral ischaemia (29)			2015	68668	13
	Pseudolymphoma (18)	Acute coronary syndrome (25)	Gene mutation (5)	Middle ear inflammation (3)	Toxic nodular goitre (2)	Periorbital oedema (43)	Tooth loss (182)	Drug intolerance (1884)	Hepatitis acute (10)	Graft versus host disease in skin (9)	Viral upper respiratory tract infection (433)	Device use error (372)	White blood cell count abnormal (172)	Dyslipidaemia (19)	Intervertebral disc degeneration (392)	Oesophageal carcinoma (86)	Sensory disturbance (185)	Umbilical cord abnormality (8)	Suspected product quality issue (6)	Tension (64)	Glomerulonephritis rapidly progressive (20)	Nipple pain (27)	Emphysema (202)	Skin warm (215)	Overwork (4)	Ankle operation (96)	Granulomatosis with polyangiitis (28)			2016	44654	8
	Haemolysis (17)	Cardiogenic shock (25)	Multiple congenital abnormalities (5)	Neurosensory hypoacusis (3)	Virilism (2)	Foreign body sensation in eyes (42)	Faeces discoloured (177)	Injection site discomfort (1771)	Gallbladder enlargement (9)	Sensitisation (9)	Tonsillitis (386)	Head injury (367)	Red blood cell sedimentation rate abnormal (153)	Abnormal weight gain (17)	Rheumatoid nodule (378)	Acute myeloid leukaemia (76)	Dyskinesia (182)	Abortion missed (7)	Device connection issue (5)	Initial insomnia (61)	Cystitis noninfective (19)	Pruritus genital (27)	Paranasal sinus discomfort (189)	Skin atrophy (214)	Retirement (4)	Dental implantation (96)	Orthostatic hypotension (28)			2017	59387	11
	Pernicious anaemia (17)	Aortic valve disease (24)	Turner's syndrome (5)	Ototoxicity (3)	Acromegaly (1)	Papilloedema (42)	Retching (163)	Illness (1606)	Hepatitis alcoholic (9)	Acute graft versus host disease in skin (7)	Postoperative wound infection (383)	Circumstance or information capable of leading to medication error (359)	Neutrophil count decreased (147)	Hyperphagia (17)	Tendonitis (378)	Adenocarcinoma (72)	Restless legs syndrome (180)	Eclampsia (7)	Patient-device incompatibility (5)	Libido decreased (61)	Calculus bladder (18)	Suppressed lactation (27)	Nasal discomfort (162)	Drug eruption (209)	Sick relative (4)	Therapy change (90)	Infarction (27)			2018	60154	11
[truncated: 405 more rows]

## Sheet: PTs of Infliximab
Total number of records retrieved: 172961	Blood and lymphatic system disorders (3918)	Cardiac disorders (7695)	Congenital, familial and genetic disorders (476)	Ear and labyrinth disorders (1074)	Endocrine disorders (552)	Eye disorders (4192)	Gastrointestinal disorders (35274)	General disorders and administration site conditions (50394)	Hepatobiliary disorders (3183)	Immune system disorders (10015)	Infections and infestations (42750)	Injury, poisoning and procedural complications (33155)	Investigations (16715)	Metabolism and nutrition disorders (4116)	Musculoskeletal and connective tissue disorders (21237)	Neoplasms benign, malignant and unspecified (incl cysts and polyps) (13143)	Nervous system disorders (17238)	Pregnancy, puerperium and perinatal conditions (1506)	Product issues (697)	Psychiatric disorders (4591)	Renal and urinary disorders (3900)	Reproductive system and breast disorders (1616)	Respiratory, thoracic and mediastinal disorders (19083)	Skin and subcutaneous tissue disorders (23545)	Social circumstances (845)	Surgical and medical procedures (9052)	Vascular disorders (11837)			Geographical distribution
[truncated: 350 more rows]
